# Supplementary material for: Dimeth­yl(2-oxo-2-phenyl­eth­yl)sulfanium bromide
Source: Acta Crystallogr Sect E Struct Rep Online. 2010 Nov 17;66(Pt 12):o3197. doi: 10.1107/S1600536810046404 (PMC3011718; doi:10.1107/S1600536810046404)
Supplement: Supplementary file 1 [file e-66-o3197-sup1.cif]

##############################################################################
###                                                                        ###
###        Electronic paper (Acta Crystallographica Section E)             ###
###                                                                        ###
##############################################################################
#                                                                            #
# This CIF contains the data in a paper accepted for publication in Acta     #
# Crystallographica Section E. It conforms to the requirements of Notes      #
# for Authors for Section E, and has been peer reviewed under the auspices   #
# of the IUCr Commission on Journals.                                        #
#                                                                            #
# Full details of the Crystallographic Information File format               #
# are given in the paper "The Crystallographic Information File (CIF):       #
# a New Standard Archive File for Crystallography" by S. R. Hall, F. H.      #
# Allen and I. D. Brown [Acta Cryst. (1991), A47, 655-685].                  #
#                                                                            #
# The current version of the core CIF dictionary is obtainable from          #
# ftp://ftp.iucr.org/pub/cif_core.dic. The current version number is 2.4.    #
#                                                                            #
# Software is freely available for graphical display of the structure(s) in  #
# this CIF.  For information consult the CIF home page http://www.iucr.org/  #
# cif/home.html                                                              #
#                                                                            #
# This file may be used for bona fide research purposes within the           #
# scientific community so long as proper attribution is given to the journal # 
# article from which it was obtained.                                        #
#                                                                            #
##############################################################################
                                             
data_I
_audit_creation_method     SHELXL-97
_chemical_name_systematic
;
Dimethyl(2-oxo-2-phenylethyl)sulfanium bromide
;
_chemical_name_common     ?
_chemical_formula_moiety     'C10 H13 O S +, Br -'
_chemical_formula_sum     'C10 H13 Br O S'
_chemical_formula_iupac     'C10 H13 O S +, Br -'
_chemical_formula_weight     261.17
_chemical_melting_point     531
_symmetry_cell_setting     orthorhombic
_symmetry_space_group_name_H-M     'P b c a'
_symmetry_space_group_name_Hall     '-P 2ac 2ab'
loop_
    _symmetry_equiv_pos_as_xyz
    'x, y, z'
    '-x+1/2, -y, z+1/2'
    '-x, y+1/2, -z+1/2'
    'x+1/2, -y+1/2, -z'
    '-x, -y, -z'
    'x-1/2, y, -z-1/2'
    'x, -y-1/2, z-1/2'
    '-x-1/2, y-1/2, z'
_cell_length_a     15.7951(17)
_cell_length_b     7.4122(8)
_cell_length_c     19.007(2)
_cell_angle_alpha     90.00
_cell_angle_beta     90.00
_cell_angle_gamma     90.00
_cell_volume     2225.3(4)
_cell_formula_units_Z     8
_cell_measurement_reflns_used     5457
_cell_measurement_theta_min     2.501
_cell_measurement_theta_max     26.93
_cell_measurement_temperature     296(2)
_exptl_crystal_description     'plate'
_exptl_crystal_colour     colourless
_exptl_crystal_size_max     0.40
_exptl_crystal_size_mid     0.38
_exptl_crystal_size_min     0.25
_exptl_crystal_density_diffrn     1.559
_exptl_crystal_density_meas     ?
_exptl_crystal_density_method     'not measured'
_exptl_crystal_F_000     1056
_exptl_absorpt_coefficient_mu     3.842
_exptl_absorpt_correction_type     multi-scan
_exptl_absorpt_process_details     '(<i>SADABS</i>; Bruker, 2005)'
_exptl_absorpt_correction_T_min     0.3086
_exptl_absorpt_correction_T_max     0.4467
_exptl_special_details
;
;
_diffrn_ambient_temperature     296(2)
_diffrn_radiation_type     MoK\a
_diffrn_radiation_wavelength     0.71073
_diffrn_radiation_source     'fine-focus sealed tube'
_diffrn_radiation_monochromator     graphite
_diffrn_measurement_device_type     'Bruker APEXII CCD'
_diffrn_measurement_method     '\f and \w'
_diffrn_detector_area_resol_mean     ?
_diffrn_reflns_number     16148
_diffrn_reflns_av_R_equivalents     0.0340
_diffrn_reflns_av_sigmaI/netI     0.0213
_diffrn_reflns_theta_min     2.14
_diffrn_reflns_theta_max     26.50
_diffrn_reflns_theta_full     26.50
_diffrn_measured_fraction_theta_max     0.996
_diffrn_measured_fraction_theta_full     0.996
_diffrn_reflns_limit_h_min     -18
_diffrn_reflns_limit_h_max     19
_diffrn_reflns_limit_k_min     -9
_diffrn_reflns_limit_k_max     9
_diffrn_reflns_limit_l_min     -23
_diffrn_reflns_limit_l_max     23
_diffrn_standards_number     0
_diffrn_standards_interval_count     .
_diffrn_standards_interval_time     .
_diffrn_standards_decay_%     ?
_refine_special_details
;
Refinement of <i>F</i>^2^ against ALL reflections. The weighted <i>R</i>-factor
<i>wR</i> and goodness of fit <i>S</i> are based on <i>F</i>^2^, conventional
<i>R</i>-factors <i>R</i> are based on <i>F</i>, with <i>F</i> set to zero for
negative <i>F</i>^2^. The threshold expression of <i>F</i>^2^ >
\s(<i>F</i>^2^) is used only for calculating <i>R</i>-factors(gt) <i>etc</i>.
and is not relevant to the choice of reflections for refinement.
<i>R</i>-factors based on <i>F</i>^2^ are statistically about twice as large
as those based on <i>F</i>, and <i>R</i>- factors based on ALL data will be
even larger.
;
_reflns_number_total     2294
_reflns_number_gt     1840
_reflns_threshold_expression     I>2sigma(I)
_refine_ls_structure_factor_coef     Fsqd
_refine_ls_matrix_type     full
_refine_ls_R_factor_all     0.0391
_refine_ls_R_factor_gt     0.0270
_refine_ls_wR_factor_gt     0.0642
_refine_ls_wR_factor_ref     0.0698
_refine_ls_goodness_of_fit_ref     1.042
_refine_ls_restrained_S_all     1.042
_refine_ls_number_reflns     2294
_refine_ls_number_parameters     121
_refine_ls_number_restraints     0
_refine_ls_number_constraints     50
_refine_ls_hydrogen_treatment     constr
_refine_ls_weighting_scheme     calc
_refine_ls_weighting_details
         'calc w=1/[\s^2^(Fo^2^)+(0.0328P)^2^+1.2316P] where P=(Fo^2^+2Fc^2^)/3'
_atom_sites_solution_hydrogens     difmap
_atom_sites_solution_primary     direct
_atom_sites_solution_secondary     difmap
_refine_ls_shift/su_max     0.000
_refine_ls_shift/su_mean     0.000
_refine_diff_density_max     0.473
_refine_diff_density_min     -0.395
_refine_ls_extinction_method     '<i>SHELXL97</i>  (Sheldrick, 2008)'
_refine_ls_extinction_coef     0.0092(5)
_refine_ls_extinction_expression
                                  'Fc^*^=kFc[1+0.001xFc^2^\l^3^/sin(2\q)]^-1/4^'
loop_
    _atom_type_symbol
    _atom_type_description
    _atom_type_scat_dispersion_real
    _atom_type_scat_dispersion_imag
    _atom_type_scat_source
    'C' 'C' 0.0033 0.0016
                         'International Tables Vol C Tables 4.2.6.8 and 6.1.1.4'
    'H' 'H' 0.0000 0.0000
                         'International Tables Vol C Tables 4.2.6.8 and 6.1.1.4'
    'O' 'O' 0.0106 0.0060
                         'International Tables Vol C Tables 4.2.6.8 and 6.1.1.4'
    'S' 'S' 0.1246 0.1234
                         'International Tables Vol C Tables 4.2.6.8 and 6.1.1.4'
    'Br' 'Br' -0.2901 2.4595
                         'International Tables Vol C Tables 4.2.6.8 and 6.1.1.4'
_computing_data_collection     '<i>APEX2</i> (Bruker, 2005)'
_computing_cell_refinement     '<i>SAINT</i> (Bruker, 2005)'
_computing_data_reduction     '<i>SAINT</i> (Bruker, 2005)'
_computing_structure_solution     '<i>SHELXS97</i>  (Sheldrick, 2008)'
_computing_structure_refinement     '<i>SHELXL97</i>  (Sheldrick, 2008)'
_computing_molecular_graphics
        '<i>ORTEP-3</i> (Farrugia, 1997) and <i>DIAMOND</i> (Brandenburg, 2010)'
_computing_publication_material     '<i>publCIF</i> (Westrip, 2010)'
loop_
    _atom_site_type_symbol
    _atom_site_label
    _atom_site_fract_x
    _atom_site_fract_y
    _atom_site_fract_z
    _atom_site_U_iso_or_equiv
    _atom_site_adp_type
    _atom_site_calc_flag
    _atom_site_refinement_flags
    _atom_site_occupancy
    _atom_site_disorder_assembly
    _atom_site_disorder_group
    Br Br1 0.143976(16) 0.50139(3) 0.223269(13) 0.04541(12) Uani d . 1 . .
    O O1 0.07571(10) 0.1820(3) 0.03073(8) 0.0522(5) Uani d . 1 . .
    S S1 0.06002(3) 0.08052(8) 0.17220(3) 0.03120(15) Uani d . 1 . .
    C C1 0.15917(13) 0.0825(3) 0.12611(11) 0.0335(5) Uani d . 1 . .
    H H1A 0.1988 0.1608 0.1504 0.040 Uiso calc R 1 . .
    H H1B 0.1828 -0.0383 0.1254 0.040 Uiso calc R 1 . .
    C C2 0.14674(13) 0.1486(3) 0.05159(11) 0.0338(5) Uani d . 1 . .
    C C3 0.22286(13) 0.1698(3) 0.00714(11) 0.0331(5) Uani d . 1 . .
    C C4 0.30359(14) 0.1336(3) 0.03261(12) 0.0392(5) Uani d . 1 . .
    H H4 0.3108 0.0926 0.0785 0.047 Uiso calc R 1 . .
    C C5 0.37317(15) 0.1589(4) -0.01063(14) 0.0507(7) Uani d . 1 . .
    H H5 0.4273 0.1349 0.0062 0.061 Uiso calc R 1 . .
    C C6 0.36212(17) 0.2195(4) -0.07849(15) 0.0568(8) Uani d . 1 . .
    H H6 0.4091 0.2377 -0.1071 0.068 Uiso calc R 1 . .
    C C7 0.28266(18) 0.2535(4) -0.10436(14) 0.0553(7) Uani d . 1 . .
    H H7 0.2758 0.2924 -0.1505 0.066 Uiso calc R 1 . .
    C C8 0.21302(16) 0.2300(3) -0.06179(12) 0.0447(6) Uani d . 1 . .
    H H8 0.1592 0.2543 -0.0791 0.054 Uiso calc R 1 . .
    C C9 0.01019(16) -0.1180(3) 0.13854(12) 0.0437(6) Uani d . 1 . .
    H H9A 0.0471 -0.2196 0.1449 0.066 Uiso calc R 1 . .
    H H9B -0.0014 -0.1024 0.0893 0.066 Uiso calc R 1 . .
    H H9C -0.0419 -0.1388 0.1633 0.066 Uiso calc R 1 . .
    C C10 0.09574(16) 0.0056(3) 0.25659(12) 0.0411(6) Uani d . 1 . .
    H H10A 0.1271 -0.1045 0.2513 0.062 Uiso calc R 1 . .
    H H10B 0.0478 -0.0151 0.2866 0.062 Uiso calc R 1 . .
    H H10C 0.1314 0.0962 0.2772 0.062 Uiso calc R 1 . .
loop_
    _atom_site_aniso_label
    _atom_site_aniso_U_11
    _atom_site_aniso_U_22
    _atom_site_aniso_U_33
    _atom_site_aniso_U_12
    _atom_site_aniso_U_13
    _atom_site_aniso_U_23
    Br1 0.04414(17) 0.04672(18) 0.04538(17) -0.00352(11) 0.00865(10)
                                                                    -0.00266(11)
    O1 0.0314(9) 0.0831(13) 0.0423(9) 0.0042(9) -0.0031(7) 0.0146(9)
    S1 0.0270(3) 0.0370(3) 0.0295(3) 0.0031(2) 0.0022(2) -0.0003(2)
    C1 0.0234(10) 0.0458(13) 0.0313(11) 0.0017(10) 0.0013(8) -0.0004(10)
    C2 0.0309(12) 0.0390(12) 0.0315(11) -0.0021(9) -0.0010(9) -0.0005(10)
    C3 0.0344(11) 0.0347(12) 0.0301(10) -0.0071(10) 0.0032(9) -0.0041(9)
    C4 0.0342(12) 0.0477(14) 0.0358(12) -0.0047(10) 0.0036(9) -0.0060(10)
    C5 0.0334(13) 0.0658(18) 0.0528(15) -0.0105(12) 0.0081(11) -0.0180(13)
    C6 0.0515(16) 0.0684(19) 0.0506(15) -0.0242(14) 0.0231(12) -0.0159(14)
    C7 0.0677(18) 0.0636(18) 0.0345(12) -0.0147(15) 0.0112(12) 0.0022(12)
    C8 0.0470(14) 0.0511(15) 0.0360(12) -0.0070(12) 0.0014(11) 0.0009(11)
    C9 0.0435(13) 0.0475(15) 0.0402(13) -0.0119(11) 0.0050(10) -0.0053(10)
    C10 0.0441(14) 0.0513(15) 0.0278(11) 0.0054(11) -0.0001(10) 0.0027(10)
_geom_special_details
;
 All esds (except the esd in the dihedral angle between two l.s. planes)
 are estimated using the full covariance matrix.  The cell esds are taken
 into account individually in the estimation of esds in distances, angles
 and torsion angles; correlations between esds in cell parameters are only
 used when they are defined by crystal symmetry.  An approximate (isotropic)
 treatment of cell esds is used for estimating esds involving l.s. planes.
;
loop_
    _geom_bond_atom_site_label_1
    _geom_bond_atom_site_label_2
    _geom_bond_site_symmetry_2
    _geom_bond_distance
    _geom_bond_publ_flag
    O1 C2 . 1.215(3) ?
    S1 C9 . 1.788(2) ?
    S1 C10 . 1.789(2) ?
    S1 C1 . 1.794(2) ?
    C1 C2 . 1.511(3) ?
    C1 H1A . 0.9700 ?
    C1 H1B . 0.9700 ?
    C2 C3 . 1.478(3) ?
    C3 C4 . 1.390(3) ?
    C3 C8 . 1.393(3) ?
    C4 C5 . 1.385(3) ?
    C4 H4 . 0.9300 ?
    C5 C6 . 1.377(4) ?
    C5 H5 . 0.9300 ?
    C6 C7 . 1.371(4) ?
    C6 H6 . 0.9300 ?
    C7 C8 . 1.377(4) ?
    C7 H7 . 0.9300 ?
    C8 H8 . 0.9300 ?
    C9 H9A . 0.9600 ?
    C9 H9B . 0.9600 ?
    C9 H9C . 0.9600 ?
    C10 H10A . 0.9600 ?
    C10 H10B . 0.9600 ?
    C10 H10C . 0.9600 ?
loop_
    _geom_angle_atom_site_label_1
    _geom_angle_atom_site_label_2
    _geom_angle_atom_site_label_3
    _geom_angle_site_symmetry_1
    _geom_angle_site_symmetry_3
    _geom_angle
    _geom_angle_publ_flag
    C9 S1 C10 . . 101.78(12) ?
    C9 S1 C1 . . 102.49(11) ?
    C10 S1 C1 . . 99.50(11) ?
    C2 C1 S1 . . 110.29(15) ?
    C2 C1 H1A . . 109.6 ?
    S1 C1 H1A . . 109.6 ?
    C2 C1 H1B . . 109.6 ?
    S1 C1 H1B . . 109.6 ?
    H1A C1 H1B . . 108.1 ?
    O1 C2 C3 . . 122.9(2) ?
    O1 C2 C1 . . 119.45(19) ?
    C3 C2 C1 . . 117.68(18) ?
    C4 C3 C8 . . 119.5(2) ?
    C4 C3 C2 . . 121.77(19) ?
    C8 C3 C2 . . 118.8(2) ?
    C5 C4 C3 . . 119.7(2) ?
    C5 C4 H4 . . 120.2 ?
    C3 C4 H4 . . 120.2 ?
    C6 C5 C4 . . 120.0(2) ?
    C6 C5 H5 . . 120.0 ?
    C4 C5 H5 . . 120.0 ?
    C7 C6 C5 . . 120.8(2) ?
    C7 C6 H6 . . 119.6 ?
    C5 C6 H6 . . 119.6 ?
    C6 C7 C8 . . 119.8(2) ?
    C6 C7 H7 . . 120.1 ?
    C8 C7 H7 . . 120.1 ?
    C7 C8 C3 . . 120.3(2) ?
    C7 C8 H8 . . 119.9 ?
    C3 C8 H8 . . 119.9 ?
    S1 C9 H9A . . 109.5 ?
    S1 C9 H9B . . 109.5 ?
    H9A C9 H9B . . 109.5 ?
    S1 C9 H9C . . 109.5 ?
    H9A C9 H9C . . 109.5 ?
    H9B C9 H9C . . 109.5 ?
    S1 C10 H10A . . 109.5 ?
    S1 C10 H10B . . 109.5 ?
    H10A C10 H10B . . 109.5 ?
    S1 C10 H10C . . 109.5 ?
    H10A C10 H10C . . 109.5 ?
    H10B C10 H10C . . 109.5 ?
loop_
    _geom_torsion_atom_site_label_1
    _geom_torsion_atom_site_label_2
    _geom_torsion_atom_site_label_3
    _geom_torsion_atom_site_label_4
    _geom_torsion_site_symmetry_1
    _geom_torsion_site_symmetry_2
    _geom_torsion_site_symmetry_3
    _geom_torsion_site_symmetry_4
    _geom_torsion
    _geom_torsion_publ_flag
    C9 S1 C1 C2 . . . . 77.33(19) ?
    C10 S1 C1 C2 . . . . -178.25(17) ?
    S1 C1 C2 O1 . . . . -3.6(3) ?
    S1 C1 C2 C3 . . . . 176.26(17) ?
    O1 C2 C3 C4 . . . . 178.9(2) ?
    C1 C2 C3 C4 . . . . -1.0(3) ?
    O1 C2 C3 C8 . . . . -0.3(4) ?
    C1 C2 C3 C8 . . . . 179.8(2) ?
    C8 C3 C4 C5 . . . . 0.4(3) ?
    C2 C3 C4 C5 . . . . -178.7(2) ?
    C3 C4 C5 C6 . . . . 0.0(4) ?
    C4 C5 C6 C7 . . . . -0.8(4) ?
    C5 C6 C7 C8 . . . . 1.2(4) ?
    C6 C7 C8 C3 . . . . -0.7(4) ?
    C4 C3 C8 C7 . . . . -0.1(4) ?
    C2 C3 C8 C7 . . . . 179.2(2) ?
loop_
    _geom_hbond_atom_site_label_D
    _geom_hbond_atom_site_label_H
    _geom_hbond_atom_site_label_A
    _geom_hbond_site_symmetry_A
    _geom_hbond_distance_DH
    _geom_hbond_distance_HA
    _geom_hbond_distance_DA
    _geom_hbond_angle_DHA
    C4 H4 Br1 8_655 0.93 2.92 3.844(2) 171.1
    C9 H9C Br1 3_545 0.96 2.89 3.689(2) 142.0
data_global
_journal_date_recd_electronic     2010-10-26
_journal_date_accepted     2010-11-10
_journal_name_full     'Acta Crystallographica, Section E'
_journal_year     2010
_journal_volume     66
_journal_issue     12
_journal_page_first     o3197
_journal_page_last     o3197
_journal_paper_category     QO
_journal_coeditor_code     FB2228
_publ_contact_author_name     'Zhiling Cao'
_publ_contact_author_address
;
School of Chemical Engineering, Huaihai Institute of Technology
Lianyungang 222005, People's Republic of China
;
_publ_contact_author_email     'zhilingcao@yahoo.com.cn'
_publ_contact_author_fax     '+86-051885802298'
_publ_contact_author_phone     '+86-13775593546'
_publ_section_title
;
Dimethyl(2-oxo-2-phenylethyl)sulfanium bromide
;
loop_
    _publ_author_name
    _publ_author_footnote
    _publ_author_address
    'Cao, Zhiling' .
;
School of Chemical Engineering, Huaihai Institute of Technology
Lianyungang 222005, People's Republic of China
;
    'Liu, Weiwei' .
;
School of Chemical Engineering, Huaihai Institute of Technology
Lianyungang 222005, People's Republic of China
;
    'Yin, Fujun' .
;
Jiangsu Marine Resources Development Research Institute, Lianyungang 222005,
People's Republic of China
;
