# Supplementary material for: Dimeth­yl(2-oxo-2-phenyl­eth­yl)sulfanium bromide
Source: Acta Crystallogr Sect E Struct Rep Online. 2010 Nov 17;66(Pt 12):o3197. doi: 10.1107/S1600536810046404 (PMC3011718; doi:10.1107/S1600536810046404)
Supplement: Supplementary file 2 [file e-66-o3197-Isup2.hkl]

# 
# h,k,l, Fc-squared, Fo-squared, sigma(Fo-squared) and status flag 
# 
data_I
_shelx_title ' y in Pbca' 
_shelx_refln_list_code          4 
_shelx_F_calc_maximum      395.00 
_exptl_crystal_F_000      1056.00 
_reflns_d_resolution_high  0.7965 
 
loop_ 
 _symmetry_equiv_pos_as_xyz 
 'x, y, z' 
 '-x+1/2, -y, z+1/2' 
 '-x, y+1/2, -z+1/2' 
 'x+1/2, -y+1/2, -z' 
 '-x, -y, -z' 
 'x-1/2, y, -z-1/2' 
 'x, -y-1/2, z-1/2' 
 '-x-1/2, y-1/2, z' 
 
_cell_length_a    15.7951 
_cell_length_b     7.4122 
_cell_length_c    19.0070 
_cell_angle_alpha  90.000 
_cell_angle_beta   90.000 
_cell_angle_gamma  90.000 
 
_shelx_F_squared_multiplier     1.000 
 
loop_ 
 _refln_index_h 
 _refln_index_k 
 _refln_index_l 
 _refln_F_squared_calc 
 _refln_F_squared_meas 
 _refln_F_squared_sigma 
 _refln_observed_status 
   2   0   0     4573.83     4669.68    196.01 o 
   4   0   0    65748.91    64144.38   2110.01 o 
   6   0   0     7459.53     7328.90    128.06 o 
   8   0   0      928.28      961.63     27.42 o 
  10   0   0    22938.21    22810.93    394.12 o 
  12   0   0      817.69      816.74     24.59 o 
  14   0   0    21890.82    21678.18    533.17 o 
  16   0   0        4.85       21.22     29.65 o 
   2   1   0     1575.86     1755.37     22.34 o 
   4   1   0     3776.32     3932.55     49.31 o 
   6   1   0     3588.24     3766.84     48.03 o 
   8   1   0      195.21      226.16     11.51 o 
  10   1   0     2655.34     2655.94     40.09 o 
  12   1   0     2567.92     2563.41     40.87 o 
  14   1   0      130.10      127.48     17.81 o 
  16   1   0       26.08       68.31     22.82 o 
  18   1   0       13.63       44.10     34.22 o 
   0   2   0    24141.93    20055.64    741.71 o 
   2   2   0     3647.24     3819.64     52.54 o 
   4   2   0    38275.50    38092.69    460.81 o 
   6   2   0    11886.19    11915.67    146.56 o 
   8   2   0     2759.30     2733.81     37.09 o 
  10   2   0    16447.84    16145.52    198.94 o 
  12   2   0       67.96       62.14     11.03 o 
  14   2   0     2476.92     2417.98     81.45 o 
  16   2   0       10.46        6.07     23.38 o 
  18   2   0      288.24      243.32     32.92 o 
   2   3   0     4939.96     5194.27     65.13 o 
   4   3   0     3240.40     3280.59     46.27 o 
   6   3   0      368.43      328.99      9.31 o 
   8   3   0     1083.40     1091.37     21.91 o 
  10   3   0      916.11      875.19     23.44 o 
  12   3   0     3607.29     3506.32     70.62 o 
  14   3   0      207.08      197.10     19.70 o 
  16   3   0      233.59      222.97     29.22 o 
  18   3   0        1.51      -19.90     28.31 o 
   0   4   0    10401.34     9623.88    168.45 o 
   2   4   0     4713.74     4405.22     70.74 o 
   4   4   0    15240.09    14705.03    180.62 o 
   6   4   0     3532.06     3189.60     47.73 o 
   8   4   0     5279.37     5264.19     85.76 o 
  10   4   0     3759.11     3627.00     72.30 o 
  12   4   0      182.08      202.12     18.59 o 
  14   4   0     1877.71     1899.21     49.22 o 
  16   4   0     1262.53     1262.03     42.80 o 
   2   5   0       94.46      105.79      7.58 o 
   4   5   0      592.50      613.93     16.11 o 
   6   5   0      528.78      524.79     18.57 o 
   8   5   0       33.95        8.97     12.94 o 
  10   5   0      234.66      222.63     21.76 o 
  12   5   0       62.16       49.81     19.04 o 
  14   5   0      381.09      360.02     25.70 o 
  16   5   0       48.40       49.28     24.05 o 
   0   6   0     4104.37     4046.01     95.61 o 
   2   6   0     1773.34     1564.49    132.05 o 
   4   6   0     7586.40     7595.41    120.96 o 
   6   6   0     2659.54     2679.42     57.55 o 
   8   6   0     5261.77     5550.46    106.86 o 
  10   6   0      691.41      673.94     38.04 o 
  12   6   0       35.06       35.30     22.82 o 
  14   6   0      611.27      610.73     40.70 o 
   2   7   0       34.57       45.25     17.53 o 
   4   7   0      133.84      157.45     15.81 o 
   6   7   0       60.71       53.70     18.50 o 
   8   7   0       89.93       88.55     21.04 o 
  10   7   0       29.43        7.89     21.71 o 
  12   7   0       46.65       73.59     26.46 o 
   0   8   0     1872.91     1802.92     86.29 o 
   2   8   0      438.61      459.47     33.85 o 
   4   8   0     1367.69     1457.77     44.12 o 
   6   8   0     1431.41     1480.22    114.79 o 
   8   8   0     1006.76     1190.07     42.33 o 
  10   8   0      116.56       56.28     44.87 o 
   2   9   0      291.09      311.01     36.03 o 
   1   1   1     3898.05     3915.54     37.41 o 
   2   1   1     8407.29     9775.53     92.50 o 
   3   1   1     4229.03     4614.83     44.31 o 
   4   1   1    36378.98    36936.14    527.05 o 
   5   1   1      269.44      307.30      5.10 o 
   6   1   1    28008.81    28554.62    258.80 o 
   7   1   1     2352.11     2452.60     24.14 o 
   8   1   1    13131.87    12971.64    117.85 o 
   9   1   1      805.58      786.26     11.33 o 
  10   1   1     5522.77     5613.52     50.84 o 
  11   1   1       15.88       14.22      5.03 o 
  12   1   1     4259.75     4324.04     42.53 o 
  13   1   1      736.89      753.51     13.13 o 
  14   1   1      332.05      358.57     11.64 o 
  15   1   1       16.70        6.13     12.16 o 
  16   1   1     3377.08     3367.18     61.40 o 
  17   1   1      253.18      271.29     20.20 o 
  18   1   1      743.13      822.71     33.59 o 
  19   1   1      185.25      184.08     38.41 o 
   0   2   1     7666.46     7612.22    115.06 o 
   1   2   1    29010.96    28338.30    447.22 o 
   2   2   1       12.60       45.20      2.53 o 
   3   2   1     3599.35     3761.49     36.85 o 
   4   2   1     1267.63     1376.92     14.15 o 
   5   2   1        1.22        8.47      2.89 o 
   6   2   1     1408.59     1455.39     15.01 o 
   7   2   1      114.85      150.52      4.65 o 
   8   2   1     3671.16     3753.38     34.88 o 
   9   2   1      169.40      195.83      5.85 o 
  10   2   1     2027.67     2015.20     21.01 o 
  11   2   1      605.92      613.20     11.33 o 
  12   2   1       17.94       16.53      7.25 o 
  13   2   1     1654.50     1619.37     27.95 o 
  14   2   1      282.86      287.83     13.72 o 
  15   2   1       13.48        3.55     13.40 o 
  16   2   1      265.43      285.57     20.14 o 
  17   2   1       34.52       47.82     18.65 o 
  18   2   1      199.52      187.84     21.62 o 
  19   2   1       21.96       17.26     24.16 o 
   1   3   1     2177.57     2246.75     22.05 o 
   2   3   1    28222.87    27356.00    277.25 o 
   3   3   1       89.62       95.59      4.34 o 
   4   3   1     7490.59     7153.28     65.43 o 
   5   3   1       22.33       48.87      5.97 o 
   6   3   1    13682.71    13925.49    120.99 o 
   7   3   1       46.08       71.84      4.22 o 
   8   3   1    14276.44    14291.76    124.58 o 
   9   3   1       12.60       15.31      5.85 o 
  10   3   1     1901.79     1886.68     26.14 o 
  11   3   1      293.07      312.01     11.72 o 
  12   3   1     7587.27     7404.57     96.23 o 
  13   3   1     1879.60     1842.57     31.65 o 
  14   3   1       39.86       45.92     12.21 o 
  15   3   1       10.69        1.86     12.43 o 
  16   3   1     2751.67     2647.88     47.70 o 
  17   3   1      141.56      128.08     19.72 o 
  18   3   1      161.69      170.68     22.28 o 
   0   4   1     3796.14     3761.22     48.82 o 
   1   4   1     1443.90     1519.17     17.44 o 
   2   4   1      910.70      862.49     11.12 o 
   3   4   1       63.61       72.56      4.56 o 
   4   4   1      217.56      233.53      5.51 o 
   5   4   1      158.69      160.36      5.76 o 
   6   4   1      356.90      385.55      9.29 o 
   7   4   1      665.62      631.59     12.77 o 
   8   4   1      861.64      858.63     15.16 o 
   9   4   1        0.07        3.79      8.75 o 
  10   4   1     1081.98     1018.04     21.39 o 
  11   4   1      335.32      327.79     14.01 o 
  12   4   1      123.88      110.81     12.13 o 
  13   4   1       27.89       41.09     12.20 o 
  14   4   1      157.29      168.01     14.61 o 
  15   4   1      274.65      277.20     16.80 o 
  16   4   1      288.72      331.43     20.23 o 
  17   4   1       50.58       37.14     20.76 o 
   1   5   1     1034.00     1044.28     14.46 o 
   2   5   1    15976.52    15253.43    154.30 o 
   3   5   1       28.41       50.14      5.92 o 
   4   5   1      853.06      807.51     13.51 o 
   5   5   1      227.60      254.85      8.67 o 
   6   5   1     1973.00     2075.98     27.71 o 
   7   5   1     1584.64     1607.95     23.92 o 
   8   5   1     6893.99     6568.20     80.38 o 
   9   5   1      487.55      488.33     15.01 o 
  10   5   1      183.97      229.84     13.74 o 
  11   5   1      273.27      279.40     14.68 o 
  12   5   1     6638.57     6510.38     87.84 o 
  13   5   1       62.80       56.97     14.28 o 
  14   5   1       38.27       28.94     15.34 o 
  15   5   1      130.33      126.84     17.03 o 
  16   5   1      769.91      761.51     25.20 o 
   0   6   1       80.89       93.25     10.34 o 
   1   6   1        2.16       21.79     14.48 o 
   2   6   1      179.36      184.93      9.23 o 
   3   6   1       45.82       42.89      7.49 o 
   4   6   1       11.08        4.52      7.89 o 
   5   6   1       68.32       71.28      9.22 o 
   6   6   1        1.54        2.64      9.54 o 
   7   6   1       10.53        4.55      9.82 o 
   8   6   1       42.38       24.60     11.41 o 
   9   6   1       11.23        3.01     12.45 o 
  10   6   1        0.06       -9.68     13.22 o 
  11   6   1        0.58      -11.40     13.57 o 
  12   6   1        0.91        3.21     14.60 o 
  13   6   1        9.64       11.36     15.61 o 
  14   6   1        0.42        3.92     16.96 o 
  15   6   1       25.09       18.74     30.59 o 
   1   7   1      350.47      373.59     13.83 o 
   2   7   1     5866.06     5961.64     80.87 o 
   3   7   1       65.24       70.89     13.41 o 
   4   7   1       99.68       87.30     11.71 o 
   5   7   1        0.58       16.28     10.93 o 
   6   7   1      646.62      720.01     32.84 o 
   7   7   1      135.03      154.79     14.13 o 
   8   7   1     2372.93     2336.19     39.76 o 
   9   7   1       95.79      110.18     15.98 o 
  10   7   1        5.36       -0.46     14.92 o 
  11   7   1       26.49       16.96     16.34 o 
  12   7   1     2628.40     2755.13     47.79 o 
   0   8   1       89.52      145.54     28.44 o 
   1   8   1        7.58      -18.35     18.35 o 
   2   8   1      111.77       78.62     17.50 o 
   3   8   1       56.44       35.76     15.21 o 
   4   8   1       13.04       13.65     14.65 o 
   5   8   1       47.38       50.09     17.89 o 
   6   8   1       85.77       90.74     20.47 o 
   7   8   1       52.21       48.36     18.13 o 
   8   8   1      369.13      371.19     21.89 o 
   9   8   1       27.11       -7.00     16.65 o 
  10   8   1      123.44       89.81     74.53 o 
   1   9   1       26.91        4.59     21.48 o 
   2   9   1      883.85      977.34     35.79 o 
   3   9   1       81.52       90.45     23.67 o 
   4   9   1      215.19      199.21     33.05 o 
   0   0   2     8987.18     9883.19    233.51 o 
   1   0   2     8578.01     9469.06    143.10 o 
   2   0   2    10223.86    10706.03    130.48 o 
   3   0   2    26863.37    29374.20    909.72 o 
   4   0   2    30477.47    32492.50    886.95 o 
   5   0   2      540.83      689.24     15.13 o 
   6   0   2     8744.64     9027.54    122.04 o 
   7   0   2     5945.89     6580.91     90.19 o 
   8   0   2     3848.51     3966.67     56.09 o 
   9   0   2     1023.10     1079.43     28.43 o 
  10   0   2    17809.93    17573.45    236.78 o 
  11   0   2     5868.90     5797.73     81.74 o 
  12   0   2       20.92       15.18      8.88 o 
  13   0   2     1289.44     1235.38     32.15 o 
  14   0   2     2251.14     2173.43     44.05 o 
  15   0   2       49.37       61.73     16.90 o 
  16   0   2       42.56       76.93     18.80 o 
  17   0   2      193.73      156.22     20.95 o 
  18   0   2      180.56      152.13     35.75 o 
   1   1   2     4322.88     4670.39     40.73 o 
   2   1   2      100.70      122.25      3.45 o 
   3   1   2     4412.97     4593.40     40.40 o 
   4   1   2       19.20       22.74      3.54 o 
   5   1   2     2715.09     2898.46     26.39 o 
   6   1   2      605.09      695.96      8.36 o 
   7   1   2      481.49      466.97      6.96 o 
   8   1   2      759.92      951.67     11.27 o 
   9   1   2     1313.74     1370.60     15.01 o 
  10   1   2        3.53        3.63      4.45 o 
  11   1   2      932.88      908.50     13.17 o 
  12   1   2      157.77      160.95      7.22 o 
  13   1   2      449.30      469.40     11.47 o 
  14   1   2     1067.33     1078.63     19.68 o 
  15   1   2      102.52      111.67     11.78 o 
  16   1   2       45.51       36.07     14.34 o 
  17   1   2       35.09       34.38     20.25 o 
  18   1   2       40.29       26.03     21.63 o 
  19   1   2       15.81       18.26     23.40 o 
   0   2   2   156027.55   132383.42   3267.51 o 
   1   2   2    24005.25    24039.71    321.59 o 
   2   2   2     2179.63     2298.54     22.05 o 
   3   2   2      633.50      648.19      7.85 o 
   4   2   2    38041.47    38846.42    456.10 o 
   5   2   2     2281.95     2466.53     25.23 o 
   6   2   2     3266.88     3021.27     29.32 o 
   7   2   2      336.08      288.47      7.02 o 
   8   2   2     3539.05     3638.98     35.38 o 
   9   2   2     1934.91     1984.11     21.20 o 
  10   2   2    10655.87    10539.59    101.86 o 
  11   2   2      681.30      635.84     13.45 o 
  12   2   2      318.21      344.87     10.68 o 
  13   2   2     2386.58     2387.18     33.76 o 
  14   2   2     8019.53     7995.65    129.79 o 
  15   2   2      239.90      250.66     15.82 o 
  16   2   2      282.56      294.68     22.70 o 
  17   2   2        1.25       -3.02     16.89 o 
  18   2   2      703.58      713.13     28.00 o 
  19   2   2        7.99       28.40     24.89 o 
   1   3   2     1085.28     1034.90     13.84 o 
   2   3   2     1476.62     1606.49     15.80 o 
   3   3   2       40.91       21.00      3.22 o 
   4   3   2      994.21     1080.53     13.13 o 
   5   3   2      781.87      884.36     11.75 o 
   6   3   2     2910.68     3092.24     30.53 o 
   7   3   2     1543.92     1512.46     17.70 o 
   8   3   2      320.15      368.06      8.50 o 
   9   3   2     4258.14     4093.18     44.98 o 
  10   3   2      599.10      589.18     12.68 o 
  11   3   2      464.79      428.31     12.21 o 
  12   3   2      166.99      163.18     11.87 o 
  13   3   2       67.00       79.77     11.71 o 
  14   3   2      302.80      310.95     15.39 o 
  15   3   2       60.16       68.58     14.91 o 
  16   3   2       19.62       23.18     20.04 o 
  17   3   2      306.21      317.73     22.81 o 
  18   3   2       19.96       -0.41     21.59 o 
   0   4   2    27202.71    25740.33    385.95 o 
   1   4   2      697.96      743.51      9.76 o 
   2   4   2     1886.32     1900.18     19.93 o 
   3   4   2      139.65      163.00      5.00 o 
   4   4   2    17884.40    17751.73    177.69 o 
   5   4   2     2655.52     2502.48     25.72 o 
   6   4   2     5585.20     5484.66     58.02 o 
   7   4   2      352.84      384.46     12.77 o 
   8   4   2     4298.92     4290.29     47.54 o 
   9   4   2      919.34      907.41     17.39 o 
  10   4   2     3971.94     3869.09     50.45 o 
  11   4   2       16.60       13.75     10.54 o 
  12   4   2       46.42       66.58     13.94 o 
  13   4   2        4.58       19.31     12.30 o 
  14   4   2     1918.32     1899.14     34.33 o 
  15   4   2        5.44       -3.89     14.30 o 
  16   4   2      331.14      338.57     20.45 o 
  17   4   2       10.16       -9.47     18.75 o 
   1   5   2      679.73      664.99     11.64 o 
   2   5   2      109.16      128.66      6.17 o 
   3   5   2      197.89      160.54      6.44 o 
   4   5   2      417.56      408.99     10.82 o 
   5   5   2       35.08       32.62     11.13 o 
   6   5   2      176.02      195.24      8.73 o 
   7   5   2      238.77      255.16     10.73 o 
   8   5   2       18.86       23.08      9.31 o 
   9   5   2      255.52      209.90     12.22 o 
  10   5   2      125.80      140.13     12.80 o 
  11   5   2       27.60       39.85     12.33 o 
  12   5   2      505.18      481.93     18.04 o 
  13   5   2       10.31        6.41     14.02 o 
  14   5   2      122.41       97.26     15.71 o 
  15   5   2       21.92        2.38     15.51 o 
  16   5   2       22.53        2.46     21.25 o 
   0   6   2     2230.20     2279.39     37.64 o 
   1   6   2      484.47      456.24     11.77 o 
   2   6   2      843.04      800.99     14.94 o 
   3   6   2      536.08      517.99     17.74 o 
   4   6   2     4554.06     4538.69     53.70 o 
   5   6   2     2114.42     2093.83     33.28 o 
   6   6   2     3366.72     3285.98     44.67 o 
   7   6   2      243.55      253.10     12.72 o 
   8   6   2     2228.89     2396.82     36.33 o 
   9   6   2      491.88      542.59     18.15 o 
  10   6   2      784.70      754.76     21.65 o 
  11   6   2      282.09      300.96     17.28 o 
  12   6   2        2.75       16.82     14.64 o 
  13   6   2        1.50      -15.44     15.44 o 
  14   6   2      318.49      324.79     20.09 o 
  15   6   2      458.15      471.28     69.26 o 
   1   7   2       16.81       15.46     10.58 o 
   2   7   2      149.24      163.56     11.84 o 
   3   7   2       26.34       10.39     10.78 o 
   4   7   2       14.49       11.21     11.89 o 
   5   7   2       53.76       61.10     11.67 o 
   6   7   2       83.34       83.60     12.77 o 
   7   7   2       64.79       70.21     13.00 o 
   8   7   2       23.46       24.88     13.95 o 
   9   7   2      135.31      133.31     16.41 o 
  10   7   2        2.10       -2.11     15.84 o 
  11   7   2       56.57       40.78     21.48 o 
  12   7   2      124.88      111.59     18.68 o 
   0   8   2     1531.64     1610.81     73.25 o 
   1   8   2       11.24       20.77     15.33 o 
   2   8   2      118.92      102.68     20.25 o 
   3   8   2        2.93      -14.58     14.58 o 
   4   8   2     1439.89     1544.06     44.03 o 
   5   8   2      560.50      597.03     26.44 o 
   6   8   2      434.32      457.78     23.07 o 
   7   8   2       21.09       19.46     17.93 o 
   8   8   2      775.18      844.02     28.12 o 
   9   8   2      206.61      244.89     27.69 o 
   1   9   2      266.07      275.94     26.20 o 
   2   9   2       55.12       64.72     26.56 o 
   3   9   2       16.28      -14.90     23.70 o 
   4   9   2       86.02      126.20     31.71 o 
   1   1   3     2383.22     2351.81     21.17 o 
   2   1   3    39412.91    41613.90    838.56 o 
   3   1   3    14578.82    15334.15    138.29 o 
   4   1   3    13400.15    13650.41    122.86 o 
   5   1   3     1091.03     1161.36     12.48 o 
   6   1   3    18234.81    19396.41    166.94 o 
   7   1   3    10315.30    10445.84     91.11 o 
   8   1   3    21759.25    22342.48    192.63 o 
   9   1   3     1159.90     1261.81     14.24 o 
  10   1   3     1641.46     1742.83     18.52 o 
  11   1   3     1137.32     1109.18     14.72 o 
  12   1   3    10060.55     9909.83     96.60 o 
  13   1   3      885.85      889.29     16.02 o 
  14   1   3      291.85      316.14     11.77 o 
  15   1   3       99.20      110.24     11.87 o 
  16   1   3     2581.03     2721.90     40.00 o 
  17   1   3     2361.43     2472.25     59.14 o 
  18   1   3      365.34      408.90     27.43 o 
  19   1   3      377.24      317.82     27.90 o 
   0   2   3     1087.08     1202.21     16.74 o 
   1   2   3     3165.86     3527.42     34.49 o 
   2   2   3     1876.58     1958.80     18.31 o 
   3   2   3     2376.97     2491.09     25.46 o 
   4   2   3      709.56      779.21     10.14 o 
   5   2   3     1535.25     1474.56     15.68 o 
   6   2   3       64.16       88.93      3.84 o 
   7   2   3     1413.87     1464.71     15.47 o 
   8   2   3      624.40      636.22      9.41 o 
   9   2   3       35.68       39.40      4.70 o 
  10   2   3      114.56      102.67      6.40 o 
  11   2   3     2338.31     2357.01     28.77 o 
  12   2   3      129.78      164.19      8.75 o 
  13   2   3      397.34      399.11     11.55 o 
  14   2   3        7.48        6.83     11.88 o 
  15   2   3      608.72      625.63     20.63 o 
  16   2   3      123.59      107.06     16.33 o 
  17   2   3      112.18      116.70     18.87 o 
  18   2   3       18.81       12.30     22.92 o 
  19   2   3       99.36      113.35     27.21 o 
   1   3   3     3356.75     3321.46     30.26 o 
   2   3   3     8788.80     8280.15     79.22 o 
   3   3   3     4925.94     4896.91     48.02 o 
   4   3   3     9922.61     9934.77     90.85 o 
   5   3   3       49.32       59.13      3.84 o 
   6   3   3     4298.58     4261.40     42.93 o 
   7   3   3     8981.97     9472.86     97.27 o 
   8   3   3     7308.72     6785.57     71.11 o 
   9   3   3        3.40       -2.98      6.19 o 
  10   3   3     1034.57     1080.52     17.12 o 
  11   3   3      899.44      866.26     17.32 o 
  12   3   3     3914.74     3801.64     46.60 o 
  13   3   3       16.00       10.84     11.20 o 
  14   3   3        3.86        5.88     11.86 o 
  15   3   3      532.02      527.20     20.68 o 
  16   3   3      971.84      957.81     27.95 o 
  17   3   3      228.10      247.82     29.04 o 
  18   3   3      291.91      331.26     24.96 o 
   0   4   3       84.12       86.95      6.23 o 
   1   4   3     4997.07     5266.85     49.54 o 
   2   4   3      278.69      309.07      6.61 o 
   3   4   3     3503.36     3489.58     33.77 o 
   4   4   3       10.63       13.90      4.59 o 
   5   4   3     2058.57     2010.11     24.33 o 
   6   4   3      266.59      285.59      8.25 o 
   7   4   3      195.39      162.73      7.70 o 
   8   4   3       36.01       36.09      8.15 o 
   9   4   3       18.75       19.02      8.30 o 
  10   4   3        0.96        1.84      9.61 o 
  11   4   3     1133.70     1095.23     23.40 o 
  12   4   3       10.89       13.54     11.69 o 
  13   4   3     1635.47     1632.19     30.53 o 
  14   4   3       29.04        7.83     13.30 o 
  15   4   3        7.81      -11.81     16.61 o 
  16   4   3       35.77       32.09     17.57 o 
  17   4   3        6.00      -18.38     18.38 o 
   1   5   3     8523.45     8407.03     78.32 o 
   2   5   3     9658.21     9337.42     86.62 o 
   3   5   3     1166.42     1164.46     18.57 o 
   4   5   3     1479.34     1333.03     18.62 o 
   5   5   3       86.62       97.92      8.36 o 
   6   5   3     3992.59     3824.84     45.77 o 
   7   5   3       40.25       33.41      8.53 o 
   8   5   3     3981.94     3873.02     50.82 o 
   9   5   3     1095.27     1067.97     21.94 o 
  10   5   3      367.10      385.86     14.59 o 
  11   5   3     1088.45     1107.52     25.01 o 
  12   5   3     2916.91     2869.30     45.34 o 
  13   5   3      928.72      899.84     24.44 o 
  14   5   3       86.98      111.50     17.19 o 
  15   5   3      715.88      767.73     23.79 o 
  16   5   3     1021.47      928.20     57.15 o 
   0   6   3      338.26      339.66     13.58 o 
   1   6   3       52.95       48.24      7.19 o 
   2   6   3      191.37      172.97      8.85 o 
   3   6   3       34.73       20.21      7.17 o 
   4   6   3      198.92      185.45      9.44 o 
   5   6   3       19.02        6.56      7.20 o 
   6   6   3       18.30       -9.93      9.93 o 
   7   6   3       51.86       39.03     10.77 o 
   8   6   3       11.91       15.89     11.88 o 
   9   6   3       50.83       21.53     11.68 o 
  10   6   3        5.32        0.57     13.52 o 
  11   6   3       19.56        3.71     14.21 o 
  12   6   3      143.05      117.83     15.92 o 
  13   6   3        6.43       -0.70     15.98 o 
  14   6   3       21.74        6.23     18.16 o 
   1   7   3     1856.16     1881.33     30.00 o 
   2   7   3     2372.60     2429.60     33.35 o 
   3   7   3      363.18      387.08     13.58 o 
   4   7   3      622.86      603.09     17.13 o 
   5   7   3      271.90      304.81     17.62 o 
   6   7   3      830.50      884.72     21.54 o 
   7   7   3       85.04       69.13     13.51 o 
   8   7   3     1297.64     1309.76     27.71 o 
   9   7   3     1005.45     1008.43     26.80 o 
  10   7   3      291.74      339.54     19.17 o 
  11   7   3      931.22      996.49     28.45 o 
  12   7   3     1229.34     1312.63     32.79 o 
   0   8   3       49.25       48.51     24.41 o 
   1   8   3      248.91      274.10     18.83 o 
   2   8   3        2.52       -0.29     16.28 o 
   3   8   3      222.32      244.84     19.62 o 
   4   8   3        8.99      -16.49     16.49 o 
   5   8   3      177.97      175.86     19.30 o 
   6   8   3        1.63      -15.36     15.36 o 
   7   8   3       57.22       56.44     16.85 o 
   8   8   3        4.55       -0.48     18.60 o 
   9   8   3        7.61       -6.33     25.45 o 
   1   9   3       75.41       90.14     24.70 o 
   2   9   3      466.94      552.22     43.86 o 
   3   9   3      151.87      185.20     28.60 o 
   4   9   3      106.60       44.11     38.79 o 
   0   0   4    39710.30    39032.89    668.91 o 
   1   0   4    25243.16    26465.87    476.11 o 
   2   0   4     5655.77     5902.34     73.16 o 
   3   0   4     8909.18     9371.67    125.58 o 
   4   0   4    47238.25    49657.32   1316.95 o 
   5   0   4     3166.98     3448.90     44.13 o 
   6   0   4      481.41      352.10      8.20 o 
   7   0   4      492.73      458.08      9.99 o 
   8   0   4     6171.65     6175.19     77.83 o 
   9   0   4     8488.24     8743.06    109.19 o 
  10   0   4     3093.58     2971.27     40.48 o 
  11   0   4     2016.03     2045.14     33.62 o 
  12   0   4      345.14      336.44     12.75 o 
  13   0   4     7665.66     7668.61    110.62 o 
  14   0   4     2866.87     2950.36     53.64 o 
  15   0   4      162.47      139.28     17.90 o 
  16   0   4      474.65      540.07     25.61 o 
  17   0   4       95.90      134.53     41.83 o 
  18   0   4     1978.74     2124.22     69.25 o 
  19   0   4       17.09      -28.13     39.54 o 
   1   1   4      811.83      902.82      9.33 o 
   2   1   4       26.75       47.53      2.57 o 
   3   1   4      701.31      679.28      7.59 o 
   4   1   4        4.38        8.38      2.38 o 
   5   1   4     2345.07     2592.66     25.28 o 
   6   1   4     1344.33     1647.91     17.30 o 
   7   1   4     3700.64     3975.92     37.99 o 
   8   1   4     1241.22     1427.37     15.16 o 
   9   1   4      203.24      203.65      5.60 o 
  10   1   4      170.42      197.60      6.63 o 
  11   1   4       18.20       18.03      5.76 o 
  12   1   4       86.74       79.39      9.03 o 
  13   1   4      289.15      305.19     10.41 o 
  14   1   4      677.40      649.50     15.65 o 
  15   1   4       29.55       11.44     10.49 o 
  16   1   4       59.35       59.00     13.44 o 
  17   1   4      226.56      217.19     22.22 o 
  18   1   4        0.03      -19.85     19.85 o 
  19   1   4      195.56      158.53     31.24 o 
   0   2   4    23669.83    23755.20    288.32 o 
   1   2   4     4407.25     4586.88     49.55 o 
   2   2   4     2521.73     2483.03     22.93 o 
   3   2   4    12289.46    12909.54    117.03 o 
   4   2   4    16518.20    16885.07    152.63 o 
   5   2   4     3459.66     3463.68     33.39 o 
   6   2   4     5590.24     5573.09     52.34 o 
   7   2   4      276.05      241.23      6.02 o 
   8   2   4     5762.09     5788.01     52.25 o 
   9   2   4     3634.92     3529.61     36.97 o 
  10   2   4     3825.68     3819.02     39.98 o 
  11   2   4     4080.36     3977.19     44.39 o 
  12   2   4       91.71       77.88      8.24 o 
  13   2   4     2002.43     1988.73     28.41 o 
  14   2   4     1723.66     1702.38     41.28 o 
  15   2   4      296.60      334.92     17.82 o 
  16   2   4      648.35      702.29     39.20 o 
  17   2   4      264.44      244.57     18.88 o 
  18   2   4      879.19      918.26     38.01 o 
  19   2   4      123.49      126.58     26.48 o 
   1   3   4     4720.11     4755.06     42.61 o 
   2   3   4     3991.96     4176.03     39.51 o 
   3   3   4      478.18      464.81      7.53 o 
   4   3   4        0.34        0.98      4.04 o 
   5   3   4      616.83      634.49     10.40 o 
   6   3   4      478.00      479.66      9.57 o 
   7   3   4     2500.81     2562.95     28.21 o 
   8   3   4        1.25        0.55      6.15 o 
   9   3   4     2591.44     2490.39     30.03 o 
  10   3   4       96.99       99.55      8.00 o 
  11   3   4      241.07      227.26      9.51 o 
  12   3   4      741.01      712.37     17.91 o 
  13   3   4       19.79        3.13     10.82 o 
  14   3   4      103.17      110.60     14.54 o 
  15   3   4      589.44      584.11     21.27 o 
  16   3   4        3.63      -12.17     15.93 o 
  17   3   4      498.41      552.72     23.71 o 
  18   3   4        4.06        5.04     22.25 o 
   0   4   4    10563.10    10270.37    127.41 o 
   1   4   4    11496.20    11653.65    101.86 o 
   2   4   4      464.73      523.31     10.87 o 
   3   4   4       12.77       17.15      4.39 o 
   4   4   4     7245.33     7084.51     66.31 o 
   5   4   4    11434.26    11089.55    107.49 o 
   6   4   4     4016.77     3820.83     40.08 o 
   7   4   4        1.59        0.72      7.50 o 
   8   4   4     1689.12     1716.92     24.28 o 
   9   4   4     3570.46     3502.52     46.22 o 
  10   4   4     3561.63     3469.48     43.30 o 
  11   4   4       34.92       25.51     10.46 o 
  12   4   4      223.47      213.23     12.83 o 
  13   4   4     1022.97      938.15     23.21 o 
  14   4   4     1304.70     1326.16     28.50 o 
  15   4   4     1296.03     1221.90     32.20 o 
  16   4   4      165.80      170.44     19.06 o 
  17   4   4       41.25       47.69     18.72 o 
   1   5   4      986.53      974.33     14.27 o 
   2   5   4       10.42        6.34      5.43 o 
   3   5   4      123.36      104.67      7.15 o 
   4   5   4      297.10      306.20      8.78 o 
   5   5   4       44.95       48.76      7.46 o 
   6   5   4       62.35       83.10      8.58 o 
   7   5   4      269.95      275.61     13.90 o 
   8   5   4       85.17       76.90      9.69 o 
   9   5   4      414.10      405.18     14.24 o 
  10   5   4       20.01       27.16     12.50 o 
  11   5   4      180.83      177.59     13.40 o 
  12   5   4      219.22      214.89     15.36 o 
  13   5   4      100.55       80.20     15.29 o 
  14   5   4       61.63       39.57     15.30 o 
  15   5   4       45.50       32.35     18.42 o 
  16   5   4        0.96        1.86     32.50 o 
   0   6   4    16518.64    16030.91    245.20 o 
   1   6   4       95.10      105.46      8.45 o 
   2   6   4      275.75      272.23     10.58 o 
   3   6   4       71.11       56.32      8.10 o 
   4   6   4     3540.86     3568.43     46.37 o 
   5   6   4     5774.63     5797.53     67.07 o 
   6   6   4      708.88      649.31     17.60 o 
   7   6   4      243.04      284.85     13.66 o 
   8   6   4      373.67      410.01     15.54 o 
   9   6   4     1855.63     1936.76     36.34 o 
  10   6   4     2068.94     1990.38     33.96 o 
  11   6   4       82.87       99.40     15.12 o 
  12   6   4        5.58       17.26     15.20 o 
  13   6   4       73.97       45.01     16.47 o 
  14   6   4     1544.10     1583.31     35.23 o 
   1   7   4      263.37      251.00     14.32 o 
   2   7   4       32.00       33.76     10.38 o 
   3   7   4       21.29       21.56     10.77 o 
   4   7   4        3.41       -2.83     13.13 o 
   5   7   4       46.58       46.87     13.23 o 
   6   7   4       78.59       65.06     14.33 o 
   7   7   4      114.05      128.18     13.95 o 
   8   7   4       27.86       10.09     13.68 o 
   9   7   4       31.69       46.93     15.54 o 
  10   7   4       83.02       76.29     15.85 o 
  11   7   4       36.33       35.06     17.61 o 
  12   7   4       25.89       32.50     25.30 o 
   0   8   4     1400.81     1514.52     45.35 o 
   1   8   4      287.07      330.38     18.41 o 
   2   8   4       26.63        7.25     16.56 o 
   3   8   4        4.04      -18.24     18.39 o 
   4   8   4     1446.03     1481.62     45.52 o 
   5   8   4      942.75      982.82     31.08 o 
   6   8   4      299.81      286.83     19.30 o 
   7   8   4       34.24       35.86     16.07 o 
   8   8   4       50.43       27.77     19.88 o 
   9   8   4      361.66      406.76     36.29 o 
   1   9   4      266.43      273.38     28.85 o 
   2   9   4       27.26       28.03     24.93 o 
   3   9   4       17.59       25.09     31.18 o 
   1   1   5     7767.83     8163.15     74.58 o 
   2   1   5    20713.24    20776.88    178.73 o 
   3   1   5    32091.68    33491.45    422.32 o 
   4   1   5     3524.33     3647.07     34.60 o 
   5   1   5       89.75      114.29      3.92 o 
   6   1   5      107.09       90.59      4.03 o 
   7   1   5    30772.04    32129.60    333.70 o 
   8   1   5    11264.14    11125.96    101.85 o 
   9   1   5       35.14       37.14      5.04 o 
  10   1   5       13.86       13.88      5.31 o 
  11   1   5     2493.59     2483.28     29.81 o 
  12   1   5     6460.84     6325.78     67.29 o 
  13   1   5      912.33      953.79     18.51 o 
  14   1   5      214.49      214.31     11.36 o 
  15   1   5      175.83      157.95     12.85 o 
  16   1   5      681.44      699.58     29.82 o 
  17   1   5     2178.59     2204.02     47.25 o 
  18   1   5       56.75       50.27     24.14 o 
  19   1   5       63.31       22.11     33.06 o 
   0   2   5      211.84      249.01      6.76 o 
   1   2   5     3146.29     3334.11     31.75 o 
   2   2   5      136.18      142.62      4.62 o 
   3   2   5     2063.01     2051.33     20.72 o 
   4   2   5      172.41      204.26      4.84 o 
   5   2   5     4260.66     4569.74     48.35 o 
   6   2   5      976.25     1045.00     13.68 o 
   7   2   5        0.48        0.39      5.63 o 
   8   2   5      739.37      657.03     11.26 o 
   9   2   5      246.36      246.08      7.98 o 
  10   2   5     1409.76     1336.00     19.21 o 
  11   2   5       62.25       64.07      7.60 o 
  12   2   5      123.49      110.23      9.50 o 
  13   2   5      986.52      987.19     19.95 o 
  14   2   5        0.96       -5.29      9.94 o 
  15   2   5       76.50       48.31     13.37 o 
  16   2   5      153.63      121.38     16.29 o 
  17   2   5      147.25      146.87     24.04 o 
  18   2   5      518.83      585.91     31.91 o 
   1   3   5     6652.57     6766.55     62.44 o 
   2   3   5    16122.32    16148.23    146.16 o 
   3   3   5    10952.57    10790.76     94.29 o 
   4   3   5     1525.19     1498.09     17.91 o 
   5   3   5      703.00      675.26     11.06 o 
   6   3   5     7619.05     7765.62     80.46 o 
   7   3   5     4711.65     4616.44     49.98 o 
   8   3   5     6835.08     6612.86     74.18 o 
   9   3   5      341.80      331.38     11.80 o 
  10   3   5      304.64      335.50     10.43 o 
  11   3   5     3237.26     3160.09     37.47 o 
  12   3   5     6532.42     6296.97     72.79 o 
  13   3   5     2282.17     2220.38     34.27 o 
  14   3   5       22.01       12.75     14.17 o 
  15   3   5      261.77      247.37     17.54 o 
  16   3   5      939.20      938.40     28.01 o 
  17   3   5      836.85      792.67     26.61 o 
  18   3   5       92.28      123.13     23.11 o 
   0   4   5     2887.95     3024.57     40.77 o 
   1   4   5      171.89      185.42      5.36 o 
   2   4   5     1252.11     1152.02     13.97 o 
   3   4   5      882.76      923.04     13.14 o 
   4   4   5       25.66       24.96      5.63 o 
   5   4   5      356.26      330.39      8.48 o 
   6   4   5      507.23      475.35     11.25 o 
   7   4   5      200.54      192.49      8.46 o 
   8   4   5     2175.62     2130.65     29.00 o 
   9   4   5        0.15       -1.01      8.59 o 
  10   4   5     1095.96     1004.30     19.48 o 
  11   4   5      132.98      146.55     10.76 o 
  12   4   5      103.35       94.80     12.21 o 
  13   4   5      326.20      315.44     15.98 o 
  14   4   5      207.08      201.62     17.24 o 
  15   4   5      246.64      196.31     18.61 o 
  16   4   5       54.86       57.94     18.11 o 
  17   4   5       50.75       61.02     24.40 o 
   1   5   5     3338.72     3269.05     33.31 o 
   2   5   5      451.06      429.54     10.71 o 
   3   5   5     2676.46     2599.45     35.10 o 
   4   5   5     4462.00     4265.75     44.80 o 
   5   5   5      755.77      771.44     13.99 o 
   6   5   5     3302.74     3151.81     39.41 o 
   7   5   5     1779.36     1702.74     25.36 o 
   8   5   5     1798.41     1794.88     36.23 o 
   9   5   5      900.96      841.06     19.96 o 
  10   5   5     1020.61     1045.00     22.38 o 
  11   5   5     2170.95     2139.12     34.34 o 
  12   5   5      452.38      458.28     18.30 o 
  13   5   5      370.93      386.25     26.43 o 
  14   5   5      132.80      112.36     16.37 o 
  15   5   5      583.81      596.84     24.76 o 
  16   5   5      285.25      245.23     36.24 o 
   0   6   5      544.82      582.46     21.21 o 
   1   6   5        6.81       13.31      4.97 o 
   2   6   5       22.76       24.26      8.52 o 
   3   6   5        9.83       16.13      7.93 o 
   4   6   5       65.62       63.07      8.45 o 
   5   6   5       12.82       18.52      9.30 o 
   6   6   5      202.46      220.71     12.16 o 
   7   6   5        1.19        6.94     10.80 o 
   8   6   5        1.52      -11.18     11.18 o 
   9   6   5        3.79       -3.45     12.35 o 
  10   6   5        0.13      -12.83     12.94 o 
  11   6   5       25.50       34.87     14.48 o 
  12   6   5       14.85       -5.60     14.95 o 
  13   6   5        7.82       19.77     16.74 o 
  14   6   5       28.82       29.07     24.39 o 
   1   7   5     2308.70     2389.27     39.41 o 
   2   7   5      232.86      252.46     14.09 o 
   3   7   5     1121.25     1121.73     21.83 o 
   4   7   5     1224.45     1194.50     24.46 o 
   5   7   5      324.42      353.58     16.70 o 
   6   7   5     1091.59     1102.37     26.79 o 
   7   7   5      703.29      700.96     20.34 o 
   8   7   5      504.25      494.52     20.48 o 
   9   7   5      334.23      320.88     17.47 o 
  10   7   5      278.81      334.72     19.19 o 
  11   7   5      761.23      780.75     25.06 o 
  12   7   5        9.82      -10.46     23.98 o 
   0   8   5      772.94      704.41     31.87 o 
   1   8   5       90.72       82.37     16.35 o 
   2   8   5        3.08       15.34     17.27 o 
   3   8   5       81.10      107.06     19.67 o 
   4   8   5       34.44       51.27     24.69 o 
   5   8   5      208.46      235.74     20.04 o 
   6   8   5       30.30        0.14     17.20 o 
   7   8   5       37.95       12.93     16.82 o 
   8   8   5       82.72       54.50     20.54 o 
   9   8   5       54.96       58.13     30.05 o 
   1   9   5      266.96      330.82     37.37 o 
   2   9   5      373.98      415.47     36.29 o 
   0   0   6     1628.38     1590.03     40.18 o 
   1   0   6    30657.71    31114.81    412.18 o 
   2   0   6    13741.78    13634.01    167.22 o 
   3   0   6     7589.24     7841.46     97.42 o 
   4   0   6    18227.03    19221.54    234.44 o 
   5   0   6     9962.85     9799.92    121.27 o 
   6   0   6    13454.99    13660.94    167.88 o 
   7   0   6        2.91       11.06      4.84 o 
   8   0   6    10512.93    10648.72    132.27 o 
   9   0   6     4388.41     4081.82     59.39 o 
  10   0   6      367.71      392.82     13.86 o 
  11   0   6     3704.03     3782.54     56.60 o 
  12   0   6       57.43       81.06     12.73 o 
  13   0   6     5263.98     5233.40     86.39 o 
  14   0   6      310.79      310.49     19.11 o 
  15   0   6     1799.76     1798.07     41.78 o 
  16   0   6     2959.48     3009.39     67.32 o 
  17   0   6      748.08      736.77     40.34 o 
  18   0   6     1585.07     1654.16     60.84 o 
  19   0   6      966.59     1140.00     95.99 o 
   1   1   6     3003.59     3058.62     29.58 o 
   2   1   6     1511.66     1544.87     15.51 o 
   3   1   6     2575.24     2769.35     25.83 o 
   4   1   6     1335.69     1376.52     14.19 o 
   5   1   6     3349.74     3621.04     34.86 o 
   6   1   6     1385.39     1561.95     17.03 o 
   7   1   6      415.27      486.60     10.47 o 
   8   1   6      179.20      221.46      6.30 o 
   9   1   6      277.07      305.55      7.61 o 
  10   1   6      240.08      252.48      7.83 o 
  11   1   6        0.34        0.22      7.07 o 
  12   1   6     1229.06     1141.03     20.28 o 
  13   1   6      313.34      311.70     12.32 o 
  14   1   6       32.42       40.10     10.01 o 
  15   1   6      120.18      133.99     17.26 o 
  16   1   6       15.57       27.00     13.70 o 
  17   1   6       26.04       -1.84     14.90 o 
  18   1   6       33.21       33.34     29.52 o 
  19   1   6       76.35       93.09     44.11 o 
   0   2   6     3796.86     3711.25     50.41 o 
   1   2   6     8410.99     8368.65     76.84 o 
   2   2   6      515.61      458.82      7.01 o 
   3   2   6     2399.94     2519.55     23.93 o 
   4   2   6     7926.45     7949.06     73.55 o 
   5   2   6    16949.45    17101.68    162.56 o 
   6   2   6     2203.15     2247.16     24.84 o 
   7   2   6       19.69       18.20      5.00 o 
   8   2   6     3409.04     3358.59     35.56 o 
   9   2   6    10322.60    10004.50    103.13 o 
  10   2   6      496.15      486.05     14.04 o 
  11   2   6      551.95      534.33     12.77 o 
  12   2   6      218.47      231.62     10.99 o 
  13   2   6     3142.38     3150.33     40.56 o 
  14   2   6      236.96      269.16     12.75 o 
  15   2   6      716.31      733.10     18.36 o 
  16   2   6      750.22      765.93     25.35 o 
  17   2   6      261.21      296.22     25.37 o 
  18   2   6      564.50      546.53     27.60 o 
   1   3   6       84.39      101.67      4.37 o 
   2   3   6      620.30      597.18      9.28 o 
   3   3   6      747.42      765.96      9.85 o 
   4   3   6     3652.55     3850.46     37.51 o 
   5   3   6      404.60      416.25      9.42 o 
   6   3   6     2547.08     2473.32     29.27 o 
   7   3   6      376.10      380.59     11.57 o 
   8   3   6        8.77        5.25      7.35 o 
   9   3   6      227.47      217.60      8.89 o 
  10   3   6      909.97      880.21     16.35 o 
  11   3   6       49.18       45.54      8.83 o 
  12   3   6     1105.95     1055.43     18.80 o 
  13   3   6       22.85       22.11     11.71 o 
  14   3   6      740.18      757.71     20.40 o 
  15   3   6       38.05       44.84     15.06 o 
  16   3   6      109.65       87.82     17.80 o 
  17   3   6       42.89       40.90     18.41 o 
  18   3   6       89.20       71.33     39.16 o 
   0   4   6    24063.35    23574.74    287.99 o 
   1   4   6     4466.70     4273.67     39.58 o 
   2   4   6      141.50      155.46      5.28 o 
   3   4   6     1791.53     1849.02     21.98 o 
   4   4   6     3038.11     2858.63     31.24 o 
   5   4   6     8735.21     8473.05     83.44 o 
   6   4   6      286.50      250.00      9.05 o 
   7   4   6        7.91       19.23      7.48 o 
   8   4   6      136.06      145.68      8.86 o 
   9   4   6     6672.70     6557.96     74.99 o 
  10   4   6     1428.66     1367.92     23.48 o 
  11   4   6      691.20      660.34     17.15 o 
  12   4   6       60.61       58.62     12.02 o 
  13   4   6      550.27      533.73     18.62 o 
  14   4   6     1598.40     1568.83     34.70 o 
  15   4   6      949.88      941.48     33.04 o 
  16   4   6       12.84       -4.53     18.32 o 
  17   4   6       52.19      -11.70     30.75 o 
   1   5   6      346.30      331.98      8.29 o 
   2   5   6      758.24      760.44     22.20 o 
   3   5   6      325.87      350.51     10.21 o 
   4   5   6      415.38      395.61     11.60 o 
   5   5   6        0.61        3.80      7.55 o 
   6   5   6        3.80        0.35      7.82 o 
   7   5   6      208.71      227.55     11.14 o 
   8   5   6      297.64      287.08     12.37 o 
   9   5   6       85.21       73.31     11.07 o 
  10   5   6       14.86      -11.18     11.18 o 
  11   5   6      168.07      172.95     13.83 o 
  12   5   6      193.65      203.58     15.18 o 
  13   5   6      207.06      221.74     16.78 o 
  14   5   6      356.19      352.29     22.09 o 
  15   5   6        1.15      -17.85     17.85 o 
   0   6   6     3226.77     3390.97     60.37 o 
   1   6   6     3998.49     4100.59     46.74 o 
   2   6   6     1036.90     1040.78     18.23 o 
   3   6   6      519.67      502.42     15.47 o 
   4   6   6     1673.44     1649.04     27.37 o 
   5   6   6     5077.37     5054.73     59.97 o 
   6   6   6       44.41       18.90     10.05 o 
   7   6   6       36.87       29.93     10.89 o 
   8   6   6      155.52      149.50     15.82 o 
   9   6   6     2180.64     2153.64     35.01 o 
  10   6   6     2021.10     2026.84     34.48 o 
  11   6   6      499.05      484.00     21.48 o 
  12   6   6       37.12       12.42     16.24 o 
  13   6   6      423.25      455.53     21.18 o 
  14   6   6      309.06      409.32     51.74 o 
   1   7   6        0.23       -1.14     12.14 o 
   2   7   6       61.16       52.19     12.58 o 
   3   7   6      162.65      150.11     15.48 o 
   4   7   6      115.59       89.70     13.14 o 
   5   7   6       17.79        0.03     12.60 o 
   6   7   6        1.40       -2.13     14.16 o 
   7   7   6       92.63      118.25     16.27 o 
   8   7   6       40.84       16.90     13.81 o 
   9   7   6        4.15      -14.49     14.49 o 
  10   7   6       83.30       71.39     15.37 o 
  11   7   6        2.07      -17.28     17.28 o 
  12   7   6       35.36       31.96     31.99 o 
   0   8   6     1962.74     2076.47     55.27 o 
   1   8   6     1019.95     1009.90     27.80 o 
   2   8   6        5.06      -12.57     17.17 o 
   3   8   6       70.30       55.96     20.25 o 
   4   8   6      326.48      410.39     43.24 o 
   5   8   6     1631.87     1722.58     41.32 o 
   6   8   6        5.62       -2.15     26.45 o 
   7   8   6        3.87      -17.15     17.15 o 
   8   8   6       14.36       11.61     21.70 o 
   1   1   7    26084.98    25941.75    233.32 o 
   2   1   7     8340.57     8105.81     74.87 o 
   3   1   7    19541.44    19675.65    177.11 o 
   4   1   7     1753.67     1843.85     18.47 o 
   5   1   7      189.74      176.91      4.98 o 
   6   1   7       11.86       10.85      3.91 o 
   7   1   7    13237.81    13134.80    119.80 o 
   8   1   7     3168.32     3015.86     30.60 o 
   9   1   7     1460.43     1384.57     18.14 o 
  10   1   7      126.09      133.44      8.10 o 
  11   1   7     5643.38     5386.90     82.94 o 
  12   1   7     7191.12     7076.17     86.11 o 
  13   1   7     3367.28     3140.33     43.34 o 
  14   1   7      355.56      344.69     14.55 o 
  15   1   7      867.53      801.95     20.53 o 
  16   1   7      182.11      185.35     15.85 o 
  17   1   7      828.10      869.29     29.26 o 
  18   1   7       37.15       55.27     19.14 o 
   0   2   7    12716.18    12984.58    353.98 o 
   1   2   7      879.14      955.28     11.27 o 
   2   2   7     1650.15     1664.15     17.03 o 
   3   2   7      118.80      120.32      4.14 o 
   4   2   7       47.03       70.84      4.28 o 
   5   2   7      344.45      341.58      8.23 o 
   6   2   7     1458.39     1486.83     19.57 o 
   7   2   7       11.15        9.29      5.23 o 
   8   2   7     3707.83     3802.41     39.98 o 
   9   2   7      209.83      240.68      9.55 o 
  10   2   7      390.25      369.56     10.87 o 
  11   2   7      181.70      173.99     10.24 o 
  12   2   7        6.89        4.77      9.80 o 
  13   2   7      127.46      100.87     11.01 o 
  14   2   7      768.50      724.56     18.03 o 
  15   2   7       59.31       73.89     12.37 o 
  16   2   7      669.34      694.41     27.11 o 
  17   2   7       81.10      108.55     20.48 o 
  18   2   7       36.39       52.71     21.93 o 
   1   3   7     7272.17     7081.04     65.75 o 
   2   3   7      243.00      213.22      6.57 o 
   3   3   7    18467.15    18284.11    158.50 o 
   4   3   7     2925.82     2901.12     29.43 o 
   5   3   7     1895.69     1845.90     21.77 o 
   6   3   7      120.43      101.02      7.14 o 
   7   3   7    13631.13    13296.56    135.60 o 
   8   3   7     2306.33     2174.53     27.58 o 
   9   3   7     1005.89      970.56     21.04 o 
  10   3   7      146.07      152.13      9.34 o 
  11   3   7     4339.01     4405.17     50.11 o 
  12   3   7      269.32      287.88     12.81 o 
  13   3   7      908.12      871.66     21.62 o 
  14   3   7       49.31       46.82     13.17 o 
  15   3   7      815.85      776.09     25.50 o 
  16   3   7       81.53       81.24     17.86 o 
  17   3   7     1129.54     1250.55     38.78 o 
   0   4   7      274.12      255.87      9.09 o 
   1   4   7        5.20       17.23      4.94 o 
   2   4   7      974.14      972.67     18.52 o 
   3   4   7      238.81      239.03      7.91 o 
   4   4   7      222.14      230.03      7.87 o 
   5   4   7        5.86       -0.39      7.05 o 
   6   4   7      368.47      370.86     10.63 o 
   7   4   7      222.29      218.95      9.51 o 
   8   4   7      586.19      555.84     13.36 o 
   9   4   7       11.21        7.92      8.50 o 
  10   4   7      452.35      437.27     14.00 o 
  11   4   7      238.77      202.86     12.46 o 
  12   4   7      200.18      186.85     12.71 o 
  13   4   7        2.86       -4.29     13.54 o 
  14   4   7       13.57       34.10     15.98 o 
  15   4   7        3.47       -3.50     17.24 o 
  16   4   7      526.98      501.51     23.66 o 
   1   5   7     1949.90     2008.78     24.34 o 
   2   5   7      440.88      408.77     10.83 o 
   3   5   7     7614.64     7413.81     78.58 o 
   4   5   7     2992.71     2891.73     34.54 o 
   5   5   7      665.12      680.14     15.00 o 
   6   5   7     1451.22     1389.00     24.12 o 
   7   5   7     4734.35     4727.85     75.53 o 
   8   5   7      762.33      738.75     17.66 o 
   9   5   7       36.66       25.41     11.74 o 
  10   5   7      226.71      252.58     13.65 o 
  11   5   7     2141.58     2156.28     35.47 o 
  12   5   7       20.84       26.25     13.49 o 
  13   5   7      467.88      483.65     24.01 o 
  14   5   7      377.36      371.84     22.26 o 
  15   5   7      201.98      186.19     20.74 o 
   0   6   7       44.84       28.43     13.35 o 
   1   6   7       81.04       70.02     10.47 o 
   2   6   7      125.82      140.46     10.04 o 
   3   6   7        1.93       -9.19      9.19 o 
   4   6   7        1.91      -10.22     10.22 o 
   5   6   7       32.72       25.31      9.95 o 
   6   6   7       44.83       38.81     11.01 o 
   7   6   7       65.95       60.35     11.32 o 
   8   6   7       17.23        1.17     11.28 o 
   9   6   7        2.55       -4.49     14.44 o 
  10   6   7       42.74       30.01     14.07 o 
  11   6   7        8.11       -8.29     14.81 o 
  12   6   7        5.79        1.91     16.27 o 
  13   6   7       80.67       86.09     17.54 o 
   1   7   7      473.75      547.32     17.40 o 
   2   7   7       43.22        0.11     14.44 o 
   3   7   7     1326.10     1341.93     39.66 o 
   4   7   7     1555.82     1514.56     30.78 o 
   5   7   7        2.37        2.56     12.82 o 
   6   7   7     1210.04     1254.47     28.98 o 
   7   7   7     1061.16     1107.63     33.04 o 
   8   7   7      491.78      486.08     20.80 o 
   9   7   7       13.10       11.90     15.06 o 
  10   7   7      249.69      293.58     18.20 o 
  11   7   7      375.27      391.04     25.00 o 
   0   8   7       58.21       75.15     22.46 o 
   1   8   7        6.36       -8.61     16.99 o 
   2   8   7      328.06      323.66     23.22 o 
   3   8   7       94.55      109.19     19.42 o 
   4   8   7        0.01      -16.69     18.19 o 
   5   8   7       14.20        7.19     18.91 o 
   6   8   7      156.29      148.61     20.73 o 
   7   8   7       29.79        0.74     23.49 o 
   8   8   7      111.30      101.14     26.99 o 
   0   0   8     2924.50     3121.78     59.26 o 
   1   0   8      828.06      631.40     13.96 o 
   2   0   8     1556.95     1612.73     24.07 o 
   3   0   8       37.38       41.89      5.69 o 
   4   0   8      850.66      897.06     15.91 o 
   5   0   8    44655.44    45406.28    667.43 o 
   6   0   8     1870.81     1715.03     25.58 o 
   7   0   8      646.72      723.33     14.48 o 
   8   0   8     3743.58     3718.59     55.14 o 
   9   0   8    18696.13    18703.79    251.50 o 
  10   0   8      312.42      352.34     13.60 o 
  11   0   8      204.56      236.18     14.31 o 
  12   0   8      685.45      710.92     23.05 o 
  13   0   8      444.88      450.09     19.45 o 
  14   0   8       38.91       28.55     15.26 o 
  15   0   8     1449.33     1733.71     49.87 o 
  16   0   8     1331.90     1382.88     43.16 o 
  17   0   8       27.77        3.65     22.54 o 
  18   0   8       26.41      -36.92     69.19 o 
   1   1   8     1376.10     1448.53     15.62 o 
   2   1   8     1385.22     1507.44     16.93 o 
   3   1   8      179.83      172.30      5.41 o 
   4   1   8      511.13      549.63      8.52 o 
   5   1   8     2619.57     2832.51     28.46 o 
   6   1   8      522.60      522.89      9.10 o 
   7   1   8      511.32      433.53      9.36 o 
   8   1   8        5.32        3.41      5.65 o 
   9   1   8      817.31      797.01     15.80 o 
  10   1   8        4.16       10.72      6.63 o 
  11   1   8       59.01       32.30      5.98 o 
  12   1   8      150.15      148.62     11.54 o 
  13   1   8      248.65      223.00     13.23 o 
  14   1   8      227.56      220.62     13.50 o 
  15   1   8       75.61       78.03     14.21 o 
  16   1   8       43.06       48.17     13.98 o 
  17   1   8      110.34      123.93     19.01 o 
  18   1   8       22.24       23.67     24.09 o 
   0   2   8     2529.16     2538.68     75.49 o 
   1   2   8    22428.78    22357.08    193.21 o 
   2   2   8      826.72      825.03     10.70 o 
   3   2   8     1865.22     1851.10     19.02 o 
   4   2   8     3405.12     3328.62     31.50 o 
   5   2   8    21609.73    21613.73    195.89 o 
   6   2   8     2187.99     2232.07     25.46 o 
   7   2   8       11.33       13.18      5.67 o 
   8   2   8      761.17      753.03     15.15 o 
   9   2   8     8742.26     8440.06     88.38 o 
  10   2   8       43.78       71.17      9.14 o 
  11   2   8     1145.83     1227.01     25.09 o 
  12   2   8      220.37      211.38     13.60 o 
  13   2   8     1957.50     1850.80     28.36 o 
  14   2   8       77.81       72.33     11.69 o 
  15   2   8     3402.54     3370.42     48.04 o 
  16   2   8      639.06      621.98     21.86 o 
  17   2   8      244.91      227.71     20.62 o 
  18   2   8      155.31      182.80     48.68 o 
   1   3   8     1527.58     1500.02     17.97 o 
   2   3   8      254.67      260.71      6.22 o 
   3   3   8       11.61       14.70      4.22 o 
   4   3   8     3817.63     3868.62     38.35 o 
   5   3   8      251.57      244.13     10.22 o 
   6   3   8       76.23       85.15      9.50 o 
   7   3   8      452.95      425.18     12.24 o 
   8   3   8      152.29      169.91      9.01 o 
   9   3   8      608.87      533.24     13.32 o 
  10   3   8      123.40      121.35      9.94 o 
  11   3   8     1003.57      977.78     20.18 o 
  12   3   8      339.72      352.17     13.53 o 
  13   3   8       42.55       56.14     11.68 o 
  14   3   8      610.53      573.84     18.70 o 
  15   3   8      182.09      213.87     16.27 o 
  16   3   8        0.88       32.07     16.74 o 
  17   3   8      159.75      146.57     25.47 o 
   0   4   8      647.15      564.11     21.20 o 
   1   4   8     9228.56     8929.94     82.92 o 
   2   4   8       31.51       42.11      6.27 o 
   3   4   8     2835.27     2787.59     31.11 o 
   4   4   8     1015.63      942.65     15.99 o 
   5   4   8     7110.74     6903.14     73.27 o 
   6   4   8       10.12        8.48      8.62 o 
   7   4   8      402.06      347.69     10.92 o 
   8   4   8      176.68      168.13      9.92 o 
   9   4   8     4280.47     4001.84     46.43 o 
  10   4   8      658.04      674.89     18.03 o 
  11   4   8     1302.44     1271.66     23.68 o 
  12   4   8       71.66       69.15     13.26 o 
  13   4   8     1812.49     1800.72     32.47 o 
  14   4   8       60.92       74.23     17.50 o 
  15   4   8      779.19      794.61     26.84 o 
  16   4   8       18.26       24.37     20.64 o 
   1   5   8      114.70      105.00      9.22 o 
   2   5   8       11.32        7.96      6.98 o 
   3   5   8      215.31      212.13      8.73 o 
   4   5   8      130.20      133.96      9.30 o 
   5   5   8        0.53       -4.97      8.30 o 
   6   5   8     1566.73     1487.31     22.51 o 
   7   5   8       57.11       53.18      9.56 o 
   8   5   8      591.16      599.11     16.06 o 
   9   5   8      120.28       80.14     12.11 o 
  10   5   8       18.82       14.17     13.14 o 
  11   5   8        3.69       11.45     13.07 o 
  12   5   8      101.20       78.80     14.67 o 
  13   5   8      116.01       85.30     17.04 o 
  14   5   8       65.84       87.13     19.38 o 
  15   5   8       71.58       34.22     41.82 o 
   0   6   8     2339.20     2363.62     46.83 o 
   1   6   8     3650.85     3626.94     48.84 o 
   2   6   8       55.28       56.76      9.10 o 
   3   6   8     1924.36     1946.26     29.00 o 
   4   6   8       47.94       63.15     11.62 o 
   5   6   8     2131.84     2102.91     30.78 o 
   6   6   8      391.52      396.09     15.21 o 
   7   6   8      142.62      125.28     12.24 o 
   8   6   8      238.88      237.54     13.75 o 
   9   6   8     2265.84     2197.62     35.93 o 
  10   6   8      160.50      166.18     15.33 o 
  11   6   8      877.27      832.94     24.03 o 
  12   6   8       70.60       72.94     15.69 o 
  13   6   8     1434.85     1456.10     66.08 o 
   1   7   8       36.65        6.28     13.39 o 
   2   7   8       48.13       38.49     14.41 o 
   3   7   8      104.32       94.14     14.89 o 
   4   7   8       18.70      -14.14     14.14 o 
   5   7   8       17.83       29.73     15.00 o 
   6   7   8      208.27      224.41     16.32 o 
   7   7   8       26.15       45.85     15.56 o 
   8   7   8      120.41      115.33     18.17 o 
   9   7   8      126.32       97.74     17.72 o 
  10   7   8       13.21      -11.49     15.72 o 
  11   7   8        3.43      -13.42     22.29 o 
   0   8   8      268.84      314.92     49.83 o 
   1   8   8      682.57      732.17     28.94 o 
   2   8   8      165.24      157.90     19.94 o 
   3   8   8      595.22      631.34     31.69 o 
   4   8   8       34.19       32.76     18.35 o 
   5   8   8      507.22      511.33     25.11 o 
   6   8   8        6.81      -19.36     21.32 o 
   7   8   8        4.91      -32.51     32.51 o 
   1   1   9    29197.63    28901.72    249.27 o 
   2   1   9      498.21      644.10     13.33 o 
   3   1   9    13436.50    13146.83    125.88 o 
   4   1   9       92.01      112.77      6.59 o 
   5   1   9     4368.05     4252.37     41.51 o 
   6   1   9      445.30      487.56      9.47 o 
   7   1   9     8079.82     7850.68     77.16 o 
   8   1   9      187.19      193.40      7.55 o 
   9   1   9     4148.55     4123.07     45.99 o 
  10   1   9      117.80      123.24      9.51 o 
  11   1   9     9142.77     9029.46    108.19 o 
  12   1   9      179.15      225.51     15.37 o 
  13   1   9     2218.58     2160.29     34.29 o 
  14   1   9      282.92      268.29     14.94 o 
  15   1   9     2761.40     2700.28     47.58 o 
  16   1   9        2.04        7.32     14.28 o 
  17   1   9      361.65      377.49     22.13 o 
  18   1   9        3.54        8.52     19.30 o 
   0   2   9      476.45      554.63     19.96 o 
   1   2   9      195.46      176.43      8.52 o 
   2   2   9     1573.48     1688.87     18.08 o 
   3   2   9     2283.64     2352.71     23.65 o 
   4   2   9      230.34      228.86      6.30 o 
   5   2   9     1470.04     1457.15     18.82 o 
   6   2   9       20.17       22.36      5.89 o 
   7   2   9      872.11      884.05     14.79 o 
   8   2   9      284.44      273.99      9.81 o 
   9   2   9      175.96      164.34      8.96 o 
  10   2   9       25.87       31.83     10.60 o 
  11   2   9      927.30      851.13     18.50 o 
  12   2   9       13.56        7.23      9.90 o 
  13   2   9      673.82      680.57     17.91 o 
  14   2   9        1.27      -12.34     12.34 o 
  15   2   9      136.19      132.30     16.45 o 
  16   2   9      152.62      132.60     15.62 o 
  17   2   9       43.79       21.98     19.86 o 
   1   3   9     5119.47     4845.42     46.99 o 
   2   3   9      151.98      134.70      6.47 o 
   3   3   9    10210.08     9721.36     90.41 o 
   4   3   9       72.60       90.02      6.52 o 
   5   3   9      161.27      153.92     10.52 o 
   6   3   9       59.66       51.19      7.63 o 
   7   3   9     6238.59     6021.20     65.00 o 
   8   3   9      166.29      158.47      9.24 o 
   9   3   9      251.54      229.42     10.77 o 
  10   3   9       10.65       18.52      9.76 o 
  11   3   9     3306.06     3346.39     43.27 o 
  12   3   9      373.01      354.92     19.32 o 
  13   3   9     1402.60     1388.33     25.64 o 
  14   3   9      171.71      167.33     15.67 o 
  15   3   9      239.84      230.20     16.47 o 
  16   3   9       15.16        4.58     19.64 o 
  17   3   9      649.92      641.26     54.44 o 
   0   4   9     1250.29     1323.85     24.63 o 
   1   4   9       72.36       63.67      5.94 o 
   2   4   9      104.21       96.35      9.76 o 
   3   4   9      656.31      600.79     12.55 o 
   4   4   9       11.91        2.81      7.15 o 
   5   4   9     2337.40     2213.68     28.40 o 
   6   4   9      381.31      342.57     11.00 o 
   7   4   9      147.57      146.37      9.63 o 
   8   4   9      259.22      300.60     13.36 o 
   9   4   9      186.26      202.62     11.15 o 
  10   4   9        3.40       -5.53      9.81 o 
  11   4   9      194.73      203.57     12.84 o 
  12   4   9        0.75      -12.15     13.07 o 
  13   4   9      430.79      454.38     18.43 o 
  14   4   9      211.21      199.77     20.92 o 
  15   4   9      238.29      288.30     22.03 o 
  16   4   9       79.60       49.01     31.63 o 
   1   5   9     1053.07     1043.79     19.12 o 
   2   5   9      101.93      109.87      8.80 o 
   3   5   9     8562.11     8339.46     93.81 o 
   4   5   9      574.36      595.14     14.36 o 
   5   5   9       27.97       18.61      8.78 o 
   6   5   9      177.58      209.05     10.89 o 
   7   5   9     8329.36     8262.73     88.37 o 
   8   5   9      719.36      680.01     17.80 o 
   9   5   9        5.20      -11.00     11.00 o 
  10   5   9       45.89       33.93     12.08 o 
  11   5   9      699.09      690.60     19.36 o 
  12   5   9        0.30      -15.64     15.64 o 
  13   5   9      606.85      599.01     24.74 o 
  14   5   9      108.83      110.36     20.45 o 
   0   6   9       20.18       43.97     17.22 o 
   1   6   9        0.13       -2.70     10.18 o 
   2   6   9      112.82      111.83     12.09 o 
   3   6   9        0.55        6.98     11.46 o 
   4   6   9        1.80       -3.09     10.60 o 
   5   6   9      123.82      112.83     12.96 o 
   6   6   9        0.87      -10.16     10.80 o 
   7   6   9        1.69      -11.89     11.89 o 
   8   6   9       81.95       75.59     12.60 o 
   9   6   9       13.44       13.35     12.47 o 
  10   6   9        5.99      -14.74     14.74 o 
  11   6   9        0.13        1.64     15.61 o 
  12   6   9       15.40       22.48     16.30 o 
  13   6   9        0.96        3.80     39.54 o 
   1   7   9      311.14      345.45     16.31 o 
   2   7   9       27.59       26.88     15.27 o 
   3   7   9     3581.46     3490.89     54.30 o 
   4   7   9      336.44      333.91     18.78 o 
   5   7   9       88.12       79.26     15.85 o 
   6   7   9        4.64       16.42     14.28 o 
   7   7   9     4830.63     4965.13     67.11 o 
   8   7   9       11.45        4.53     17.29 o 
   9   7   9        8.96      -19.34     19.34 o 
  10   7   9       17.33       -2.08     18.29 o 
   0   8   9       12.62       38.78     41.82 o 
   1   8   9      103.23      118.85     19.78 o 
   2   8   9       17.56       23.48     19.09 o 
   3   8   9       90.77      103.69     17.82 o 
   4   8   9       48.85       64.64     17.72 o 
   5   8   9      342.20      369.46     24.05 o 
   6   8   9       44.18       36.74     27.82 o 
   0   0  10      823.20      887.52     24.34 o 
   1   0  10    24380.72    24676.04    329.40 o 
   2   0  10     1447.74     1548.36     24.60 o 
   3   0  10       80.32       62.57      7.15 o 
   4   0  10       11.58       11.91      7.50 o 
   5   0  10    33564.25    33276.39    414.26 o 
   6   0  10        6.66        5.70      7.37 o 
   7   0  10       33.83       37.23      8.79 o 
   8   0  10     1044.31     1001.43     21.97 o 
   9   0  10     8753.10     8453.82    158.68 o 
  10   0  10       52.11       69.85     13.27 o 
  11   0  10      332.15      368.52     18.52 o 
  12   0  10      580.10      495.04     20.76 o 
  13   0  10      318.03      231.72     27.57 o 
  14   0  10       10.01      -11.62     31.13 o 
  15   0  10     5609.79     5539.71    191.44 o 
  16   0  10        9.34        1.49     23.39 o 
  17   0  10      128.70      178.07     25.44 o 
  18   0  10        3.78      -21.12     27.10 o 
   1   1  10      186.53      198.68      7.38 o 
   2   1  10     1891.09     2075.96     21.73 o 
   3   1  10      392.48      383.88      8.26 o 
   4   1  10       19.24       25.61      3.38 o 
   5   1  10        0.35       -1.05      4.61 o 
   6   1  10       43.16       36.80      6.01 o 
   7   1  10       84.49       88.43      6.96 o 
   8   1  10        0.14       -2.84      7.02 o 
   9   1  10      344.44      350.67     10.73 o 
  10   1  10        0.00       -8.32      8.32 o 
  11   1  10       46.50       53.13      9.74 o 
  12   1  10      327.70      299.74     13.90 o 
  13   1  10      149.31      132.62     13.15 o 
  14   1  10       32.34       27.73     14.66 o 
  15   1  10      327.96      333.68     16.84 o 
  16   1  10       45.86       29.32     17.68 o 
  17   1  10      100.51      123.13     18.35 o 
   0   2  10      105.57      117.57      9.01 o 
   1   2  10     5785.88     5353.29     51.58 o 
   2   2  10       18.88       16.37      4.78 o 
   3   2  10      172.77      202.84      6.31 o 
   4   2  10      107.79      138.98      5.84 o 
   5   2  10    24520.15    23675.47    236.84 o 
   6   2  10      179.01      197.68      8.51 o 
   7   2  10        1.71        7.47      7.17 o 
   8   2  10       70.20       80.09      9.09 o 
   9   2  10    10390.35    10065.59    111.42 o 
  10   2  10       93.84       83.91      9.82 o 
  11   2  10      630.37      648.29     16.62 o 
  12   2  10       81.07       50.72     11.01 o 
  13   2  10      362.09      358.32     17.93 o 
  14   2  10       55.58       48.70     13.51 o 
  15   2  10     1659.25     1848.41     40.95 o 
  16   2  10       82.36       88.50     15.33 o 
  17   2  10       27.47       -3.22     18.72 o 
   1   3  10     2857.51     2695.71     28.56 o 
   2   3  10        0.26        0.82      5.08 o 
   3   3  10      901.81      850.65     13.23 o 
   4   3  10      364.20      332.74      9.99 o 
   5   3  10       11.96        3.62      7.21 o 
   6   3  10      258.97      263.36     10.19 o 
   7   3  10     3288.42     3099.46     37.06 o 
   8   3  10      253.19      242.24     10.52 o 
   9   3  10      310.57      294.72     11.40 o 
  10   3  10       56.48       52.93     10.34 o 
  11   3  10      169.81      204.03     16.11 o 
  12   3  10       35.75       33.97     11.83 o 
  13   3  10        0.01       -3.25     12.29 o 
  14   3  10       43.47       19.30     13.89 o 
  15   3  10      822.40      854.90     25.95 o 
  16   3  10       49.44       71.13     17.61 o 
   0   4  10      466.68      463.62     13.66 o 
   1   4  10     6378.32     6072.71     61.97 o 
   2   4  10        0.09       -3.19      6.64 o 
   3   4  10     3276.60     3158.01     37.32 o 
   4   4  10       10.85       18.53      8.06 o 
   5   4  10     6545.18     6294.22     68.09 o 
   6   4  10      569.73      543.37     13.60 o 
   7   4  10       34.14       51.56      8.98 o 
   8   4  10       55.21       71.44     11.29 o 
   9   4  10     4704.12     4570.97     52.83 o 
  10   4  10      171.72      169.12     11.92 o 
  11   4  10     1685.44     1722.43     31.49 o 
  12   4  10       37.64       22.13     14.09 o 
  13   4  10     2560.56     2520.81     40.73 o 
  14   4  10      156.93      174.57     17.15 o 
  15   4  10      557.08      593.42     23.63 o 
   1   5  10      547.84      524.99     15.39 o 
   2   5  10       15.87        2.67      9.17 o 
   3   5  10      142.96      118.28      9.05 o 
   4   5  10       52.08       72.13      9.62 o 
   5   5  10      596.57      611.39     15.08 o 
   6   5  10      598.38      588.86     14.93 o 
   7   5  10      125.61      117.60     10.77 o 
   8   5  10      218.02      208.03     13.37 o 
   9   5  10      203.98      224.77     13.69 o 
  10   5  10       43.12       39.61     12.85 o 
  11   5  10      256.27      284.05     17.36 o 
  12   5  10        0.34      -15.23     15.23 o 
  13   5  10       11.06      -12.98     17.12 o 
  14   5  10        6.25      -24.13     24.13 o 
   0   6  10       56.23       73.61     18.69 o 
   1   6  10     3137.77     3069.37     47.38 o 
   2   6  10        0.26       -6.39     11.95 o 
   3   6  10     2185.44     2179.27     34.92 o 
   4   6  10       19.19       15.41     12.10 o 
   5   6  10      239.38      254.84     14.88 o 
   6   6  10        4.15       -2.16     11.58 o 
   7   6  10      152.03      158.13     13.83 o 
   8   6  10       17.37       19.51     13.36 o 
   9   6  10      786.99      814.18     27.16 o 
  10   6  10       17.19        0.08     14.31 o 
  11   6  10     1115.54     1131.14     28.56 o 
  12   6  10      114.35      101.59     22.84 o 
   1   7  10      144.54      141.06     16.88 o 
   2   7  10        2.78       -3.55     14.61 o 
   3   7  10       72.57       71.50     16.38 o 
   4   7  10       22.99        5.82     15.86 o 
   5   7  10        2.24       -2.55     15.96 o 
   6   7  10      127.78      125.89     18.08 o 
   7   7  10       91.69      103.54     16.83 o 
   8   7  10       84.28       77.60     17.63 o 
   9   7  10       36.72       19.52     18.29 o 
  10   7  10        8.56      -21.76     21.76 o 
   0   8  10        8.42       -1.88     29.98 o 
   1   8  10      891.29      939.45     40.24 o 
   2   8  10        2.49       -4.29     19.97 o 
   3   8  10      389.14      458.04     23.46 o 
   4   8  10       22.82       18.07     28.04 o 
   5   8  10      402.77      431.27     44.71 o 
   1   1  11     9809.63     9424.30     87.75 o 
   2   1  11     3562.01     3655.06     35.24 o 
   3   1  11     8889.59     8330.12     81.87 o 
   4   1  11      485.56      468.66     10.83 o 
   5   1  11     1110.08     1020.88     15.36 o 
   6   1  11      159.71      168.09      9.66 o 
   7   1  11     2079.54     2103.76     27.01 o 
   8   1  11      134.03      156.88      9.03 o 
   9   1  11     2134.49     2186.79     28.62 o 
  10   1  11       63.85       63.39     10.05 o 
  11   1  11     5082.85     4967.27     64.21 o 
  12   1  11      475.50      492.55     16.80 o 
  13   1  11     1234.60     1242.43     26.00 o 
  14   1  11      579.17      527.98     18.71 o 
  15   1  11     1087.15     1030.01     25.61 o 
  16   1  11      107.84       84.13     18.15 o 
  17   1  11      280.23      337.99     35.67 o 
   0   2  11       76.48      110.69      9.36 o 
   1   2  11       13.08       18.01      4.32 o 
   2   2  11      689.90      712.49     11.82 o 
   3   2  11      752.89      681.82     11.24 o 
   4   2  11       14.35        4.98      6.42 o 
   5   2  11     2454.61     2443.99     30.20 o 
   6   2  11       89.21       90.36      7.56 o 
   7   2  11        1.25        0.69      7.84 o 
   8   2  11       79.28       63.10      9.48 o 
   9   2  11        0.09        4.17      9.32 o 
  10   2  11      419.71      404.92     14.05 o 
  11   2  11        9.66       11.85     11.39 o 
  12   2  11       65.10       70.87     11.78 o 
  13   2  11      309.13      310.56     15.80 o 
  14   2  11        0.66      -12.53     13.59 o 
  15   2  11      147.95      162.04     16.36 o 
  16   2  11      200.31      228.92     17.88 o 
  17   2  11       12.01       -4.19     25.35 o 
   1   3  11     9305.36     9030.47     84.84 o 
   2   3  11     2081.17     1964.70     22.77 o 
   3   3  11     8812.73     8451.33     83.80 o 
   4   3  11      195.04      197.35      9.53 o 
   5   3  11     1387.47     1342.57     26.82 o 
   6   3  11      487.89      453.35     13.09 o 
   7   3  11    10440.38    10274.11    107.52 o 
   8   3  11       48.26       53.64      9.42 o 
   9   3  11      810.88      829.71     18.80 o 
  10   3  11      127.52      115.97     12.04 o 
  11   3  11     2567.62     2446.23     35.07 o 
  12   3  11      331.68      293.19     17.22 o 
  13   3  11     1526.26     1560.52     35.06 o 
  14   3  11        2.56       -2.12     13.37 o 
  15   3  11      615.07      608.41     23.92 o 
  16   3  11       69.03       91.72     23.23 o 
   0   4  11     1138.85     1042.91     23.57 o 
   1   4  11        6.99        9.63      7.50 o 
   2   4  11      307.08      301.21     10.61 o 
   3   4  11     1051.91      972.74     18.62 o 
   4   4  11      197.87      208.80     10.21 o 
   5   4  11     1087.74     1081.36     18.96 o 
   6   4  11      938.35      891.41     17.82 o 
   7   4  11      205.52      211.45     11.13 o 
   8   4  11      731.06      686.49     16.62 o 
   9   4  11      243.77      269.14     13.94 o 
  10   4  11       20.98       -4.69     11.63 o 
  11   4  11      424.11      433.15     16.48 o 
  12   4  11       18.22       13.86     14.29 o 
  13   4  11      174.30      179.76     16.76 o 
  14   4  11       82.24       60.68     18.55 o 
  15   4  11       75.57       84.12     26.60 o 
   1   5  11      826.79      794.37     19.99 o 
   2   5  11      124.30      153.66     12.41 o 
   3   5  11     5022.15     4865.56     58.70 o 
   4   5  11      432.45      417.30     13.09 o 
   5   5  11       12.07        2.17      9.45 o 
   6   5  11     1679.27     1614.11     25.20 o 
   7   5  11     6566.40     6425.65     71.22 o 
   8   5  11      182.90      186.31     12.66 o 
   9   5  11       48.39       62.70     13.10 o 
  10   5  11      258.74      284.08     15.56 o 
  11   5  11      640.50      668.66     23.63 o 
  12   5  11       15.82        6.01     15.84 o 
  13   5  11      706.58      719.48     25.53 o 
  14   5  11       63.88       80.31     35.44 o 
   0   6  11       28.08       36.40     16.81 o 
   1   6  11       16.82        7.47     13.48 o 
   2   6  11       10.10       -2.29     12.97 o 
   3   6  11        6.52        9.42     14.26 o 
   4   6  11       50.25       57.63     13.10 o 
   5   6  11       21.43       -0.25     12.08 o 
   6   6  11        0.45      -13.21     13.21 o 
   7   6  11       37.11       25.15     12.84 o 
   8   6  11       55.34       42.65     13.37 o 
   9   6  11        7.59        3.80     15.45 o 
  10   6  11       20.45       -0.43     14.62 o 
  11   6  11       13.83       -3.78     19.97 o 
  12   6  11        0.51      -11.77     32.44 o 
   1   7  11      119.55      102.99     18.63 o 
   2   7  11      111.22      150.00     19.30 o 
   3   7  11     2304.58     2367.75     43.24 o 
   4   7  11      418.27      429.38     20.89 o 
   5   7  11        1.45       -8.84     16.67 o 
   6   7  11      223.22      254.66     20.00 o 
   7   7  11     1488.31     1615.53     37.41 o 
   8   7  11        2.68      -16.39     16.39 o 
   9   7  11       10.84       26.24     36.11 o 
   0   8  11       34.15       19.01     47.14 o 
   1   8  11        2.95       37.14     32.14 o 
   2   8  11       51.38       48.81     26.49 o 
   3   8  11      197.54      195.96     30.14 o 
   4   8  11       16.85       15.50     26.69 o 
   0   0  12      160.89      145.36     25.12 o 
   1   0  12     4812.34     4463.76     59.88 o 
   2   0  12     1671.65     1610.35     26.44 o 
   3   0  12      449.47      498.54     15.31 o 
   4   0  12     2093.14     2137.18     32.89 o 
   5   0  12    20114.81    19576.98    241.76 o 
   6   0  12     5735.49     5405.41     78.65 o 
   7   0  12       89.19       96.54     10.63 o 
   8   0  12     2299.70     2161.64     53.26 o 
   9   0  12    11662.50    11654.15    181.90 o 
  10   0  12       58.30       52.28     14.71 o 
  11   0  12      559.55      573.93     22.61 o 
  12   0  12      145.56      141.23     17.96 o 
  13   0  12      358.82      371.43     26.50 o 
  14   0  12      213.01      250.80     51.23 o 
  15   0  12     1547.19     1754.93     88.88 o 
  16   0  12      333.29      463.63     30.87 o 
  17   0  12       26.08       35.95     31.02 o 
   1   1  12     1194.20     1146.84     15.82 o 
   2   1  12      236.07      266.71      8.49 o 
   3   1  12       22.36       15.23      4.83 o 
   4   1  12      146.70      143.83      6.92 o 
   5   1  12       72.66       72.08      6.94 o 
   6   1  12     2043.12     1998.22     26.38 o 
   7   1  12     1233.84     1138.10     18.62 o 
   8   1  12      213.70      202.17     10.21 o 
   9   1  12      169.23      174.74     10.18 o 
  10   1  12        3.02       -0.31     10.71 o 
  11   1  12       67.93       61.89     11.87 o 
  12   1  12        1.10       12.37     12.06 o 
  13   1  12      164.91      130.65     16.21 o 
  14   1  12      124.98       89.95     14.82 o 
  15   1  12       31.71       28.92     17.42 o 
  16   1  12       89.15       34.16     18.26 o 
  17   1  12       26.94       37.86     23.42 o 
   0   2  12      840.99      837.78     33.29 o 
   1   2  12     6478.72     6243.33     66.02 o 
   2   2  12     1933.72     1890.00     23.38 o 
   3   2  12      652.61      606.08     13.64 o 
   4   2  12     1867.08     1839.48     23.48 o 
   5   2  12     9061.97     8712.40     91.19 o 
   6   2  12     3431.01     3233.62     45.50 o 
   7   2  12       44.01       52.52      8.60 o 
   8   2  12     3048.64     2867.67     38.09 o 
   9   2  12     3922.68     3790.13     49.05 o 
  10   2  12      508.01      508.49     15.12 o 
  11   2  12      719.61      716.19     20.19 o 
  12   2  12      244.65      210.30     14.78 o 
  13   2  12      818.59      785.18     21.91 o 
  14   2  12      334.05      313.82     17.62 o 
  15   2  12     1351.85     1369.47     31.62 o 
  16   2  12       81.05       97.73     18.65 o 
   1   3  12      279.15      263.01      7.98 o 
   2   3  12      921.54      878.13     15.00 o 
   3   3  12      767.84      713.96     15.26 o 
   4   3  12     2102.61     1954.09     26.60 o 
   5   3  12      419.08      423.10     12.20 o 
   6   3  12     1087.86     1069.77     19.11 o 
   7   3  12       61.19       62.87     10.15 o 
   8   3  12        7.41        9.10      9.18 o 
   9   3  12      239.07      241.47     13.10 o 
  10   3  12      182.01      198.73     12.93 o 
  11   3  12        0.26       13.25     11.52 o 
  12   3  12      463.65      473.79     16.65 o 
  13   3  12        1.22       -3.89     13.10 o 
  14   3  12      691.97      725.45     22.35 o 
  15   3  12       85.31      110.71     18.95 o 
   0   4  12      946.21      842.91     49.51 o 
   1   4  12     4044.13     3921.66     42.82 o 
   2   4  12       26.99       13.56      5.14 o 
   3   4  12      607.74      598.06     14.45 o 
   4   4  12      424.08      436.96     12.67 o 
   5   4  12     2920.76     2794.80     37.69 o 
   6   4  12       48.15       53.11     10.02 o 
   7   4  12       88.75       87.39     10.47 o 
   8   4  12       93.82      124.33     11.45 o 
   9   4  12     1480.71     1444.62     24.52 o 
  10   4  12      875.67      834.12     21.04 o 
  11   4  12      994.65     1037.26     23.64 o 
  12   4  12      277.71      241.69     18.53 o 
  13   4  12      869.51      842.34     23.95 o 
  14   4  12      288.79      292.79     19.71 o 
   1   5  12       50.30       41.33     11.82 o 
   2   5  12      264.52      255.24     13.97 o 
   3   5  12      153.25      165.20     13.30 o 
   4   5  12      671.03      606.06     16.55 o 
   5   5  12       47.80       34.28     10.49 o 
   6   5  12        8.35      -10.57     10.57 o 
   7   5  12      127.33      109.50     11.93 o 
   8   5  12       53.62       36.68     11.86 o 
   9   5  12        8.66        7.43     12.96 o 
  10   5  12       28.81       38.56     15.21 o 
  11   5  12       46.97       38.37     15.57 o 
  12   5  12      160.59      180.62     19.00 o 
  13   5  12        4.01      -15.98     20.79 o 
   0   6  12     1403.28     1410.78     43.80 o 
   1   6  12     1506.79     1473.22     28.87 o 
   2   6  12      328.29      340.41     16.65 o 
   3   6  12      922.32      915.96     26.27 o 
   4   6  12      403.19      389.23     19.23 o 
   5   6  12     1924.74     1877.89     33.53 o 
   6   6  12        2.01      -13.98     13.98 o 
   7   6  12      103.59      109.74     16.38 o 
   8   6  12      129.86      136.46     15.50 o 
   9   6  12     1384.31     1410.20     28.77 o 
  10   6  12      953.30      998.11     32.69 o 
  11   6  12      493.54      467.33     29.68 o 
   1   7  12        8.41        5.62     16.03 o 
   2   7  12        1.22       -7.36     16.62 o 
   3   7  12        9.26       45.67     18.79 o 
   4   7  12      178.52      206.02     19.58 o 
   5   7  12       56.69       35.04     17.79 o 
   6   7  12       37.66       -3.80     18.08 o 
   7   7  12        5.04      -18.23     18.23 o 
   8   7  12        0.29       -4.12     31.80 o 
   1   1  13     4824.65     4674.25     46.54 o 
   2   1  13     8903.78     8616.48     77.99 o 
   3   1  13     9020.32     8769.62     82.71 o 
   4   1  13     1361.21     1247.66     17.38 o 
   5   1  13     1208.95     1163.62     18.07 o 
   6   1  13      396.37      391.83     12.43 o 
   7   1  13     7220.06     7144.97     81.44 o 
   8   1  13      199.10      225.41     10.67 o 
   9   1  13      818.83      856.81     19.09 o 
  10   1  13       28.66       19.95     11.85 o 
  11   1  13     1556.66     1499.07     28.27 o 
  12   1  13     3021.44     2959.91     44.44 o 
  13   1  13     1597.13     1630.67     31.11 o 
  14   1  13      682.46      619.01     20.54 o 
  15   1  13       95.89       96.43     17.57 o 
  16   1  13      167.67      128.58     23.19 o 
   0   2  13     2057.70     1895.41     50.31 o 
   1   2  13       22.62        9.83      6.28 o 
   2   2  13     1392.78     1273.93     17.59 o 
   3   2  13       43.38       14.60      7.34 o 
   4   2  13     1284.65     1265.90     18.94 o 
   5   2  13       46.37       31.70      6.48 o 
   6   2  13     1519.96     1471.25     22.39 o 
   7   2  13      216.22      237.50     12.74 o 
   8   2  13     1692.65     1689.09     26.92 o 
   9   2  13      103.12      112.70     15.81 o 
  10   2  13        0.37        9.45     11.18 o 
  11   2  13       75.59       67.86     12.33 o 
  12   2  13        2.06       -5.50     13.33 o 
  13   2  13       75.85       92.24     19.15 o 
  14   2  13      162.61      175.10     16.86 o 
  15   2  13       49.92       48.21     16.40 o 
  16   2  13      416.08      460.39     39.65 o 
   1   3  13     1641.95     1533.15     20.03 o 
   2   3  13     3293.35     3135.81     35.58 o 
   3   3  13     4730.98     4383.73     49.90 o 
   4   3  13      312.73      304.55     11.52 o 
   5   3  13      188.65      184.44     11.55 o 
   6   3  13     1774.58     1721.28     25.31 o 
   7   3  13     2051.73     1997.13     33.95 o 
   8   3  13     1417.57     1362.66     26.60 o 
   9   3  13       67.23       84.01     12.04 o 
  10   3  13      277.56      287.13     14.49 o 
  11   3  13      896.13      896.28     21.78 o 
  12   3  13      336.45      364.89     18.06 o 
  13   3  13      550.16      636.14     30.59 o 
  14   3  13        5.06       18.36     15.71 o 
  15   3  13       20.95       74.99     26.04 o 
   0   4  13      378.87      349.52     21.64 o 
   1   4  13       94.68       74.26     10.18 o 
   2   4  13     1083.40     1036.13     22.21 o 
   3   4  13      131.40      145.92     11.64 o 
   4   4  13        2.07       -1.83      9.24 o 
   5   4  13       83.74       57.53     10.10 o 
   6   4  13      171.90      155.06     11.90 o 
   7   4  13       15.52       -6.79     11.16 o 
   8   4  13      436.51      460.95     16.18 o 
   9   4  13       66.28       50.55     13.87 o 
  10   4  13      395.51      397.17     16.66 o 
  11   4  13       17.40       22.66     13.28 o 
  12   4  13       36.67       54.93     15.76 o 
  13   4  13        0.23      -15.41     16.21 o 
  14   4  13       36.21       38.28     22.17 o 
   1   5  13     1795.62     1748.57     30.90 o 
   2   5  13     1162.71     1125.05     26.95 o 
   3   5  13     1835.45     1817.21     31.89 o 
   4   5  13     1586.49     1495.75     28.82 o 
   5   5  13      240.43      241.20     12.94 o 
   6   5  13     1755.64     1695.87     29.87 o 
   7   5  13     1589.79     1522.27     26.07 o 
   8   5  13      210.90      202.43     14.03 o 
   9   5  13      216.87      222.96     14.20 o 
  10   5  13      621.98      613.04     21.88 o 
  11   5  13      420.28      449.24     20.59 o 
  12   5  13        9.54        8.48     19.18 o 
   0   6  13        1.39       -1.45     20.25 o 
   1   6  13       55.56       57.03     15.07 o 
   2   6  13       11.87       -7.10     15.02 o 
   3   6  13       25.75        7.30     13.87 o 
   4   6  13        2.26       -1.77     14.06 o 
   5   6  13       17.31       24.96     16.26 o 
   6   6  13       44.36       29.22     17.20 o 
   7   6  13       13.19       -1.06     15.67 o 
   8   6  13       24.52       23.36     14.87 o 
   9   6  13        8.77       21.12     14.96 o 
  10   6  13       17.07      -19.19     20.92 o 
   1   7  13      345.27      384.26     21.66 o 
   2   7  13       82.89       85.71     18.23 o 
   3   7  13      593.98      646.87     25.51 o 
   4   7  13      443.05      484.08     23.33 o 
   5   7  13       89.81       57.20     21.73 o 
   6   7  13     1031.42     1100.59     34.91 o 
   7   7  13      596.23      672.26     39.24 o 
   0   0  14      971.19     1067.26     31.11 o 
   1   0  14     2854.35     2867.01     42.21 o 
   2   0  14     2074.48     1938.27     55.80 o 
   3   0  14      591.09      604.17     21.28 o 
   4   0  14     2871.23     2807.94     45.65 o 
   5   0  14       63.38       85.19     12.62 o 
   6   0  14     6781.61     6650.80     96.10 o 
   7   0  14      247.89      308.43     17.41 o 
   8   0  14     9411.59     9102.20    167.33 o 
   9   0  14      357.91      379.11     19.81 o 
  10   0  14      630.00      619.21     35.28 o 
  11   0  14      856.63      927.69     30.32 o 
  12   0  14      372.07      341.03     26.13 o 
  13   0  14     1356.52     1249.82     42.79 o 
  14   0  14      448.40      394.19     31.56 o 
  15   0  14      153.70      167.87     27.83 o 
   1   1  14      355.94      362.23      9.82 o 
   2   1  14      521.21      542.18     11.32 o 
   3   1  14       12.40       17.95      5.52 o 
   4   1  14     3008.80     2840.18     33.11 o 
   5   1  14        3.13       -4.43      8.01 o 
   6   1  14      286.24      291.86     14.24 o 
   7   1  14      622.42      622.24     16.07 o 
   8   1  14      461.14      437.73     14.37 o 
   9   1  14       61.36       40.79     11.86 o 
  10   1  14      309.37      343.44     15.72 o 
  11   1  14       97.26       79.87     13.82 o 
  12   1  14      148.67      158.30     14.87 o 
  13   1  14        4.36       -2.25     14.74 o 
  14   1  14       69.87       98.66     18.74 o 
  15   1  14       91.02      113.70     18.77 o 
   0   2  14     1685.87     1678.16     31.69 o 
   1   2  14     2452.05     2316.68     25.45 o 
   2   2  14      562.55      509.97     11.49 o 
   3   2  14     1429.10     1346.04     21.42 o 
   4   2  14     2459.71     2377.46     29.12 o 
   5   2  14     3613.70     3416.09     43.66 o 
   6   2  14     1891.31     1839.50     28.06 o 
   7   2  14      264.31      287.26     13.52 o 
   8   2  14     1601.70     1497.24     25.73 o 
   9   2  14     2798.38     2690.41     37.63 o 
  10   2  14      797.27      825.68     20.00 o 
  11   2  14     1080.85     1115.68     25.86 o 
  12   2  14        7.25       20.04     14.68 o 
  13   2  14      917.90      930.76     25.48 o 
  14   2  14      574.99      554.83     21.55 o 
  15   2  14      236.04      291.85     26.02 o 
   1   3  14       99.94      109.44      8.27 o 
   2   3  14      624.85      606.11     14.72 o 
   3   3  14     1051.79     1016.53     18.85 o 
   4   3  14      683.84      625.76     15.25 o 
   5   3  14      130.76      131.61     10.38 o 
   6   3  14      919.95      899.63     19.20 o 
   7   3  14      339.24      358.24     14.10 o 
   8   3  14        8.75      -11.04     11.04 o 
   9   3  14      148.30      138.25     12.86 o 
  10   3  14        6.44       17.60     12.68 o 
  11   3  14        2.54       -3.72     13.38 o 
  12   3  14      512.01      593.90     19.07 o 
  13   3  14       20.81       15.88     15.93 o 
  14   3  14      138.22      168.10     18.66 o 
   0   4  14     2861.30     2792.25     63.38 o 
   1   4  14     1609.95     1521.51     27.60 o 
   2   4  14      106.84       83.44     12.04 o 
   3   4  14       99.07      105.78     11.38 o 
   4   4  14     2196.20     2079.66     29.54 o 
   5   4  14     3862.99     3699.66     44.98 o 
   6   4  14      598.55      587.95     16.09 o 
   7   4  14       63.68       89.32     11.80 o 
   8   4  14       22.26        9.82     12.21 o 
   9   4  14     1922.71     1892.64     31.57 o 
  10   4  14     1602.90     1588.34     30.68 o 
  11   4  14      262.87      251.11     18.01 o 
  12   4  14      215.99      229.00     16.97 o 
  13   4  14      129.00      166.30     19.73 o 
   1   5  14       57.33       52.09     13.33 o 
   2   5  14      101.90       89.79     13.82 o 
   3   5  14        6.19       -7.31     13.85 o 
   4   5  14       76.23       80.29     14.35 o 
   5   5  14       18.22       15.77     11.59 o 
   6   5  14       60.37       54.37     12.32 o 
   7   5  14       14.38       17.69     12.42 o 
   8   5  14        4.88        7.64     13.96 o 
   9   5  14      101.74      105.80     15.31 o 
  10   5  14       38.81       43.49     18.32 o 
  11   5  14       34.01       10.01     17.55 o 
  12   5  14       87.89      152.43     34.16 o 
   0   6  14     2516.52     2540.02     97.97 o 
   1   6  14      574.48      576.38     22.66 o 
   2   6  14        0.51      -12.78     15.29 o 
   3   6  14       23.51       -0.47     16.01 o 
   4   6  14      391.03      392.49     19.01 o 
   5   6  14     1467.37     1481.45     31.62 o 
   6   6  14       14.42        2.79     15.69 o 
   7   6  14       11.07      -18.23     20.04 o 
   8   6  14       13.94       -1.05     18.70 o 
   9   6  14      434.39      504.25     24.74 o 
   1   7  14       14.15       -0.78     17.69 o 
   2   7  14        9.39       28.72     18.45 o 
   3   7  14       15.43      -13.02     24.55 o 
   4   7  14       49.43       59.05     24.80 o 
   5   7  14        0.08        6.99     23.77 o 
   1   1  15      152.00      157.44     13.03 o 
   2   1  15     9483.39     9151.98     83.23 o 
   3   1  15     5344.04     5305.78     55.43 o 
   4   1  15      194.76      244.13     16.66 o 
   5   1  15      482.07      506.47     13.31 o 
   6   1  15     2204.25     2185.36     30.65 o 
   7   1  15     4737.06     4622.46     60.84 o 
   8   1  15     2178.45     2233.55     35.68 o 
   9   1  15      132.16      117.61     13.79 o 
  10   1  15       37.72       24.58     13.05 o 
  11   1  15       23.40       11.05     13.95 o 
  12   1  15     2377.25     2449.59     40.33 o 
  13   1  15      538.81      612.51     21.56 o 
  14   1  15       17.08       -0.82     17.33 o 
  15   1  15      138.75      105.72     46.39 o 
   0   2  15      844.07      734.05     37.12 o 
   1   2  15       11.46       20.64      7.33 o 
   2   2  15      326.24      320.67     13.34 o 
   3   2  15     1072.37     1083.78     24.92 o 
   4   2  15      202.16      178.69     10.09 o 
   5   2  15     1547.84     1527.08     25.31 o 
   6   2  15       70.72       59.66     11.14 o 
   7   2  15      472.38      478.84     15.23 o 
   8   2  15       12.87        5.39     11.06 o 
   9   2  15      399.69      388.10     15.22 o 
  10   2  15      377.93      360.06     16.93 o 
  11   2  15      183.80      201.05     16.12 o 
  12   2  15        2.76      -15.24     15.24 o 
  13   2  15      182.25      208.09     18.29 o 
  14   2  15       69.41       68.94     18.79 o 
   1   3  15     1123.90     1087.49     23.59 o 
   2   3  15     5162.95     4942.24     56.13 o 
   3   3  15     1429.38     1436.57     23.34 o 
   4   3  15      287.88      312.77     13.03 o 
   5   3  15     1010.33      968.01     19.90 o 
   6   3  15     1621.75     1532.02     28.42 o 
   7   3  15     1423.77     1382.71     25.55 o 
   8   3  15      489.81      512.44     17.34 o 
   9   3  15      405.02      423.96     16.37 o 
  10   3  15      625.30      570.70     18.47 o 
  11   3  15      179.30      180.53     15.31 o 
  12   3  15      832.68      865.55     24.77 o 
  13   3  15      424.35      447.18     20.50 o 
  14   3  15        0.09      -19.42     28.66 o 
   0   4  15      168.12      164.29     24.03 o 
   1   4  15      125.43       96.44     14.98 o 
   2   4  15       39.00       33.02     11.39 o 
   3   4  15       92.67      111.81     12.11 o 
   4   4  15      203.11      237.30     13.13 o 
   5   4  15      645.13      651.26     16.86 o 
   6   4  15      204.91      222.82     13.22 o 
   7   4  15       19.11       25.59     12.56 o 
   8   4  15      477.52      519.26     18.26 o 
   9   4  15        3.86       -1.83     13.42 o 
  10   4  15        3.31        6.04     13.72 o 
  11   4  15       12.96        6.86     14.59 o 
  12   4  15       23.55       24.11     15.30 o 
   1   5  15      839.03      843.97     24.69 o 
   2   5  15      874.82      878.34     23.67 o 
   3   5  15      444.34      445.30     17.94 o 
   4   5  15      366.68      372.93     17.75 o 
   5   5  15       88.54       87.82     15.71 o 
   6   5  15     1277.08     1246.47     24.47 o 
   7   5  15       13.48       -2.56     12.95 o 
   8   5  15      380.57      395.69     17.79 o 
   9   5  15      361.16      392.25     20.02 o 
  10   5  15      234.89      212.89     19.30 o 
  11   5  15      610.30      625.55     31.21 o 
   0   6  15       24.11       24.38     30.28 o 
   1   6  15       54.72       44.57     17.21 o 
   2   6  15        2.23        0.51     18.25 o 
   3   6  15       60.91       46.32     16.05 o 
   4   6  15        1.21      -13.34     17.27 o 
   5   6  15        1.86       -0.51     15.92 o 
   6   6  15       27.37       20.74     16.91 o 
   7   6  15        6.01        5.05     19.13 o 
   8   6  15       15.75      -26.84     29.98 o 
   1   7  15      712.16      785.11     74.62 o 
   2   7  15      531.16      493.42     37.13 o 
   3   7  15       89.64      110.27     31.19 o 
   0   0  16     3571.85     3813.06     78.43 o 
   1   0  16     1773.44     1765.88     30.44 o 
   2   0  16       36.36       25.08     10.08 o 
   3   0  16     3722.37     3584.86     81.07 o 
   4   0  16     3086.58     3061.70     84.79 o 
   5   0  16      764.92      850.67     33.65 o 
   6   0  16     1190.10     1276.64     32.90 o 
   7   0  16      794.54      866.98     31.01 o 
   8   0  16      319.25      300.42     19.86 o 
   9   0  16      862.77      854.58     43.44 o 
  10   0  16     1511.92     1636.38     51.52 o 
  11   0  16     2489.20     2448.07     62.29 o 
  12   0  16       92.01       65.30     24.17 o 
  13   0  16     1707.22     1688.11     52.07 o 
  14   0  16      858.95      938.65     53.70 o 
   1   1  16      419.40      422.40     14.24 o 
   2   1  16       83.91      105.13      8.57 o 
   3   1  16      262.30      278.34     11.35 o 
   4   1  16     1220.46     1208.05     23.69 o 
   5   1  16       20.12       27.68      9.38 o 
   6   1  16      273.36      292.48     13.10 o 
   7   1  16      217.53      243.74     14.28 o 
   8   1  16       12.35       10.67     14.14 o 
   9   1  16      266.44      268.26     15.80 o 
  10   1  16      120.31      101.24     14.63 o 
  11   1  16        1.62       -6.45     14.57 o 
  12   1  16       29.60       35.78     15.79 o 
  13   1  16       50.87       38.05     17.60 o 
  14   1  16        4.44       -2.85     48.28 o 
   0   2  16     3256.16     3221.53     80.59 o 
   1   2  16     1089.56     1029.66     18.24 o 
   2   2  16      648.35      612.34     14.40 o 
   3   2  16       75.58       64.20      8.91 o 
   4   2  16     2069.07     1944.87     27.94 o 
   5   2  16       18.17        6.68     10.22 o 
   6   2  16     1625.20     1570.91     27.13 o 
   7   2  16      413.41      429.36     15.46 o 
   8   2  16     1545.86     1388.54     25.74 o 
   9   2  16      130.57      197.09     15.61 o 
  10   2  16     1547.50     1497.77     30.19 o 
  11   2  16      599.50      632.09     21.12 o 
  12   2  16      477.31      472.16     20.73 o 
  13   2  16      345.77      358.00     20.25 o 
  14   2  16      838.14      951.59     49.51 o 
   1   3  16     1466.61     1396.13     24.66 o 
   2   3  16       75.89       48.60     10.43 o 
   3   3  16      272.59      298.42     12.85 o 
   4   3  16        4.15       -0.04     10.18 o 
   5   3  16       96.39       97.02     12.30 o 
   6   3  16       85.33       91.46     12.30 o 
   7   3  16      102.88      116.77     13.16 o 
   8   3  16      105.00      133.49     13.65 o 
   9   3  16      706.09      715.83     23.93 o 
  10   3  16      105.72      102.03     14.93 o 
  11   3  16      175.15      181.94     16.80 o 
  12   3  16        2.34        4.70     16.13 o 
  13   3  16       45.73       18.48     32.70 o 
   0   4  16     2585.72     2367.22     57.52 o 
   1   4  16       81.39       82.66     14.29 o 
   2   4  16       97.06       87.22     13.42 o 
   3   4  16       19.82        8.01     11.80 o 
   4   4  16     2335.90     2220.98     34.30 o 
   5   4  16      948.99      962.26     22.68 o 
   6   4  16     1209.66     1232.74     23.97 o 
   7   4  16       35.68       35.52     13.68 o 
   8   4  16     1136.27     1065.80     27.84 o 
   9   4  16      477.10      498.22     18.86 o 
  10   4  16     1783.42     1813.65     32.97 o 
  11   4  16       28.07       47.33     20.05 o 
   1   5  16      139.53      124.60     16.64 o 
   2   5  16       69.57       70.14     16.27 o 
   3   5  16       14.05       11.35     14.60 o 
   4   5  16        9.60       -6.97     14.84 o 
   5   5  16        3.24      -13.79     15.15 o 
   6   5  16       19.82       29.65     15.75 o 
   7   5  16      502.87      505.38     19.11 o 
   8   5  16        0.41       -6.14     14.98 o 
   9   5  16       31.94       43.54     17.64 o 
  10   5  16        0.14        2.00     25.69 o 
   0   6  16     1152.34     1147.19     43.21 o 
   1   6  16       52.06       45.29     17.39 o 
   2   6  16       32.77       39.24     17.58 o 
   3   6  16      186.19      210.89     19.74 o 
   4   6  16      770.12      744.83     24.13 o 
   5   6  16     1547.42     1571.34     37.30 o 
   6   6  16      491.47      533.36     27.80 o 
   7   6  16        9.34        4.81     35.14 o 
   1   1  17       82.66       71.53      9.14 o 
   2   1  17     5379.24     5250.70     68.74 o 
   3   1  17      271.56      330.53     12.54 o 
   4   1  17     1901.87     1997.21     28.42 o 
   5   1  17       12.46        3.42      9.88 o 
   6   1  17     3396.38     3325.23     54.08 o 
   7   1  17     1253.62     1289.46     26.61 o 
   8   1  17     1284.69     1320.60     27.22 o 
   9   1  17      247.66      258.16     17.97 o 
  10   1  17      665.71      596.51     27.43 o 
  11   1  17      143.87      168.58     17.55 o 
  12   1  17      592.52      558.12     23.95 o 
  13   1  17       61.42       51.66     26.63 o 
   0   2  17      647.90      744.44     26.11 o 
   1   2  17      216.33      200.75     11.06 o 
   2   2  17      280.29      299.03     12.00 o 
   3   2  17      400.16      398.56     13.17 o 
   4   2  17       30.37       42.03     11.04 o 
   5   2  17      272.57      303.53     14.38 o 
   6   2  17        0.75        9.87     11.56 o 
   7   2  17       77.74       75.86     12.86 o 
   8   2  17        0.14      -11.91     13.19 o 
   9   2  17      115.14      126.04     15.54 o 
  10   2  17       42.13       37.90     15.69 o 
  11   2  17      244.55      245.98     17.86 o 
  12   2  17       59.75       70.85     17.55 o 
  13   2  17      240.60      191.32     33.77 o 
   1   3  17       54.99       61.76     12.02 o 
   2   3  17     3235.62     3149.55     42.85 o 
   3   3  17     1125.75     1119.82     22.00 o 
   4   3  17      387.65      444.36     15.04 o 
   5   3  17      124.35      120.95     12.96 o 
   6   3  17     1880.38     1794.90     30.13 o 
   7   3  17      143.43      191.78     14.45 o 
   8   3  17     1246.57     1307.34     27.62 o 
   9   3  17       10.11        7.80     13.50 o 
  10   3  17       31.88       13.35     15.74 o 
  11   3  17       88.53      129.56     17.82 o 
  12   3  17      805.29      819.78     45.23 o 
   0   4  17       10.27       -3.85     24.92 o 
   1   4  17       15.60       23.39     14.49 o 
   2   4  17       74.75       57.96     14.38 o 
   3   4  17      802.17      767.88     22.23 o 
   4   4  17      154.68      129.14     13.91 o 
   5   4  17      407.64      430.42     17.42 o 
   6   4  17      111.62       81.20     15.55 o 
   7   4  17      162.34      164.79     15.64 o 
   8   4  17      105.72      103.90     15.26 o 
   9   4  17       84.79       77.31     16.00 o 
  10   4  17        1.09        4.52     14.96 o 
  11   4  17      410.60      373.54     30.45 o 
   1   5  17      732.62      723.90     24.12 o 
   2   5  17     2326.12     2284.60     43.00 o 
   3   5  17       58.25       72.21     16.91 o 
   4   5  17       36.92       49.21     20.54 o 
   5   5  17      141.69      152.57     17.91 o 
   6   5  17      694.91      703.91     25.90 o 
   7   5  17       40.48       42.54     18.45 o 
   8   5  17      390.87      414.69     22.59 o 
   0   6  17        1.56       -2.25     27.05 o 
   1   6  17        0.83      -17.05     17.05 o 
   2   6  17        2.12        4.51     17.93 o 
   3   6  17       62.94       35.01     19.17 o 
   4   6  17       12.26       16.89     23.85 o 
   5   6  17       41.69       48.17     26.91 o 
   0   0  18     7474.35     7641.98    229.14 o 
   1   0  18      128.84      165.35     13.68 o 
   2   0  18      334.39      304.48     16.51 o 
   3   0  18        0.22        0.45     12.97 o 
   4   0  18     2145.85     2160.69     45.86 o 
   5   0  18      175.75      157.17     17.95 o 
   6   0  18      397.04      459.95     23.73 o 
   7   0  18      545.66      577.39     36.92 o 
   8   0  18      191.97      171.74     27.89 o 
   9   0  18        0.63       19.84     34.42 o 
  10   0  18     4237.78     4446.00    164.28 o 
  11   0  18      914.03     1033.65     42.82 o 
  12   0  18      530.53      494.32     34.70 o 
   1   1  18      123.94      133.82      9.52 o 
   2   1  18      251.40      239.90     11.99 o 
   3   1  18        1.77       17.86     10.09 o 
   4   1  18       29.09       30.74     10.59 o 
   5   1  18       50.32       39.64     10.76 o 
   6   1  18      164.80      173.88     16.35 o 
   7   1  18        9.67        9.04     13.45 o 
   8   1  18       67.83       69.68     16.25 o 
   9   1  18       42.45       59.08     15.13 o 
  10   1  18       25.42       28.57     14.97 o 
  11   1  18       43.84       33.77     18.84 o 
  12   1  18      109.03       84.26     21.27 o 
   0   2  18     4038.73     4010.88     78.15 o 
   1   2  18      163.95      186.63     12.38 o 
   2   2  18       52.31       45.35     10.38 o 
   3   2  18      164.80      183.99     12.39 o 
   4   2  18     3275.67     3138.04     42.87 o 
   5   2  18       45.68       68.44     12.56 o 
   6   2  18      955.46     1004.90     25.09 o 
   7   2  18      253.17      268.85     15.46 o 
   8   2  18      189.57      155.77     15.79 o 
   9   2  18       41.16       65.13     21.33 o 
  10   2  18     2721.15     2851.87     57.00 o 
  11   2  18      355.89      370.64     20.74 o 
  12   2  18       18.03       80.37     31.67 o 
   1   3  18      503.79      529.78     17.88 o 
   2   3  18      196.95      175.84     13.83 o 
   3   3  18       32.49       33.80     12.36 o 
   4   3  18      573.35      586.04     17.83 o 
   5   3  18       13.80        7.74     13.09 o 
   6   3  18      543.16      545.55     18.38 o 
   7   3  18      328.78      334.06     16.47 o 
   8   3  18        2.91      -14.54     14.54 o 
   9   3  18      230.21      262.05     18.04 o 
  10   3  18      147.00      146.02     20.63 o 
  11   3  18       37.67       64.61     36.21 o 
   0   4  18     1598.38     1618.73     48.82 o 
   1   4  18        1.49       15.64     15.28 o 
   2   4  18      397.27      418.57     24.05 o 
   3   4  18       92.60       59.37     14.97 o 
   4   4  18      431.11      445.36     18.07 o 
   5   4  18      204.37      243.93     17.89 o 
   6   4  18     1136.20     1083.91     27.01 o 
   7   4  18       57.67       37.95     15.61 o 
   8   4  18      483.95      470.56     19.51 o 
   9   4  18       31.95       26.21     24.65 o 
   1   5  18       33.23       38.86     17.18 o 
   2   5  18        2.58       27.44     16.74 o 
   3   5  18       20.85       -7.21     16.93 o 
   4   5  18      299.64      328.74     19.29 o 
   5   5  18       59.81       87.86     17.36 o 
   6   5  18       24.27       28.41     19.76 o 
   7   5  18       30.24       66.64     25.83 o 
   0   6  18      208.70      247.97     50.20 o 
   1   6  18       32.85       60.83     39.54 o 
   2   6  18      341.54      312.30     36.50 o 
   1   1  19       44.27       49.57     10.95 o 
   2   1  19     1250.90     1300.92     23.05 o 
   3   1  19       60.48       50.87     11.01 o 
   4   1  19     1502.28     1634.98     36.17 o 
   5   1  19       33.74       34.49     12.32 o 
   6   1  19     3216.92     3217.01     58.26 o 
   7   1  19       23.66       21.68     14.08 o 
   8   1  19      851.87      907.84     27.96 o 
   9   1  19        2.75       18.92     15.53 o 
  10   1  19      526.31      503.49     32.25 o 
  11   1  19        9.62      -30.09     30.09 o 
   0   2  19      625.69      680.79     25.83 o 
   1   2  19        0.94       -0.38     11.44 o 
   2   2  19      411.74      420.84     15.95 o 
   3   2  19       24.46       24.55     12.28 o 
   4   2  19       79.97       91.43     12.70 o 
   5   2  19       23.57       20.71     12.75 o 
   6   2  19      111.78      126.29     14.14 o 
   7   2  19       23.27       24.65     14.70 o 
   8   2  19      224.56      214.89     17.09 o 
   9   2  19      141.48      171.38     17.75 o 
  10   2  19      313.99      367.67     20.77 o 
   1   3  19        1.08       18.49     14.87 o 
   2   3  19     2825.93     2690.72     50.26 o 
   3   3  19      196.14      183.13     14.66 o 
   4   3  19      696.71      682.39     21.45 o 
   5   3  19       56.54       52.20     14.14 o 
   6   3  19     1247.41     1179.66     25.66 o 
   7   3  19       36.66       45.46     14.86 o 
   8   3  19      468.05      464.40     19.50 o 
   9   3  19       34.32       55.27     19.70 o 
  10   3  19      272.20      206.93     48.69 o 
   0   4  19      941.44      976.98     39.62 o 
   1   4  19       15.15       28.14     16.55 o 
   2   4  19      285.26      287.71     19.47 o 
   3   4  19       23.20       24.53     16.83 o 
   4   4  19       44.88       64.15     17.49 o 
   5   4  19        0.12      -15.07     15.07 o 
   6   4  19       83.86       39.69     17.22 o 
   7   4  19       16.47      -16.04     16.04 o 
   8   4  19      246.36      270.07     30.51 o 
   1   5  19       49.13       64.30     18.85 o 
   2   5  19     2430.66     2454.75     46.81 o 
   3   5  19       11.09       18.03     18.37 o 
   4   5  19        5.66       -5.42     30.08 o 
   5   5  19       16.52       -3.00     53.61 o 
   0   0  20     5503.78     5445.11    130.41 o 
   1   0  20        7.68        9.04     14.41 o 
   2   0  20      158.94      176.75     19.10 o 
   3   0  20      345.15      375.50     30.76 o 
   4   0  20     2166.68     2112.47     64.19 o 
   5   0  20       14.76        8.55     17.53 o 
   6   0  20      403.92      484.85     25.23 o 
   7   0  20       61.38       58.57     20.25 o 
   8   0  20       79.41      106.33     28.53 o 
   9   0  20      152.47      147.38     28.05 o 
  10   0  20     2649.75     2658.29    114.68 o 
   1   1  20       47.20       66.31     12.52 o 
   2   1  20       44.93       58.05     11.75 o 
   3   1  20        2.33       31.13     11.60 o 
   4   1  20      382.93      403.49     16.29 o 
   5   1  20       31.00       22.64     14.86 o 
   6   1  20      189.54      228.71     18.80 o 
   7   1  20        0.02        5.39     14.57 o 
   8   1  20        6.55       15.02     17.70 o 
   9   1  20       28.58       22.53     15.77 o 
  10   1  20      171.51      179.50     47.92 o 
   0   2  20     3844.08     3871.45     71.45 o 
   1   2  20      322.35      300.15     15.19 o 
   2   2  20      141.84      142.75     16.28 o 
   3   2  20      216.24      211.06     15.96 o 
   4   2  20      820.26      869.51     21.84 o 
   5   2  20        7.92       19.14     13.75 o 
   6   2  20      647.32      731.06     22.11 o 
   7   2  20       74.95       70.37     16.26 o 
   8   2  20       49.46       43.61     16.39 o 
   9   2  20        2.89        8.93     22.33 o 
   1   3  20      218.50      228.85     18.59 o 
   2   3  20      358.55      385.55     18.26 o 
   3   3  20       15.51       14.95     15.43 o 
   4   3  20      490.77      504.56     20.32 o 
   5   3  20       17.17       25.02     16.25 o 
   6   3  20       95.43      129.92     15.73 o 
   7   3  20       64.46       70.42     15.92 o 
   8   3  20       90.72       81.54     38.95 o 
   0   4  20      507.70      601.60     33.82 o 
   1   4  20       16.44        6.45     17.39 o 
   2   4  20      155.94      199.61     19.99 o 
   3   4  20      129.68      122.06     19.39 o 
   4   4  20     1072.60     1062.04     32.91 o 
   5   4  20      211.11      187.69     21.62 o 
   6   4  20      948.58      981.22     56.02 o 
   1   5  20       12.38       -1.52     51.70 o 
   1   1  21       45.94       77.60     14.21 o 
   2   1  21     1093.69     1141.62     22.82 o 
   3   1  21      348.30      372.44     21.35 o 
   4   1  21     1179.50     1263.94     35.97 o 
   5   1  21       49.22       65.84     17.94 o 
   6   1  21     1249.39     1325.28     30.08 o 
   7   1  21      909.60      943.25     29.23 o 
   8   1  21      329.84      399.48     21.97 o 
   9   1  21      320.79      359.11     51.74 o 
   0   2  21      370.71      391.87     23.64 o 
   1   2  21       54.92       53.24     21.88 o 
   2   2  21       62.31       75.60     16.50 o 
   3   2  21      323.64      322.51     18.37 o 
   4   2  21       49.23       74.90     13.95 o 
   5   2  21      241.88      284.94     18.35 o 
   6   2  21       54.97       49.99     15.87 o 
   7   2  21       96.97      128.02     17.54 o 
   8   2  21      359.63      430.17     32.91 o 
   1   3  21        3.06       -3.64     16.59 o 
   2   3  21      950.18      974.84     40.72 o 
   3   3  21       24.82       14.20     17.01 o 
   4   3  21       36.22       66.66     17.49 o 
   5   3  21       82.98       82.05     16.96 o 
   6   3  21      531.43      585.70     28.98 o 
   0   4  21      176.66      240.71     38.55 o 
   1   4  21       83.58      115.30     29.00 o 
   2   4  21        8.09      -21.71     27.70 o 
   3   4  21      101.28       48.67     44.87 o 
   4   4  21        0.02      -41.82     41.82 o 
   0   0  22     1524.61     1643.21     85.44 o 
   1   0  22     1440.31     1362.43     43.73 o 
   2   0  22        8.73       38.43     20.30 o 
   3   0  22     1152.00     1174.92     39.61 o 
   4   0  22      578.09      721.80     29.18 o 
   5   0  22       36.01       52.07     21.51 o 
   6   0  22      828.99     1001.78     40.48 o 
   7   0  22       47.02       98.84     33.82 o 
   1   1  22      150.13      177.96     16.04 o 
   2   1  22       14.70       25.45     15.76 o 
   3   1  22      137.39      122.66     15.97 o 
   4   1  22        4.20        8.69     14.95 o 
   5   1  22      106.16      105.80     17.91 o 
   6   1  22        0.74       37.09     17.45 o 
   7   1  22       35.32       54.00     25.63 o 
   0   2  22     1168.64     1302.48     44.99 o 
   1   2  22      337.99      348.60     20.66 o 
   2   2  22       71.76      134.69     17.56 o 
   3   2  22      678.58      698.82     23.92 o 
   4   2  22      442.09      443.97     27.97 o 
   5   2  22      194.22      196.99     21.24 o 
   6   2  22      324.50      360.63     29.54 o 
   1   3  22      269.00      341.26     31.77 o 
   2   3  22       19.00       30.13     27.20 o 
   3   3  22      108.26      128.76     55.14 o 
   4   3  22        0.61       40.30     30.88 o 
   1   1  23       87.58      133.90     18.60 o 
   2   1  23      721.44      857.64     27.61 o 
   3   1  23      462.23      458.77     24.11 o 
   4   1  23        8.20       33.20     17.72 o 
   0   2  23      111.57      201.53     49.43 o 
   1   2  23      139.45      195.40     35.33 o 
   2   2  23       65.85      100.62     21.64 o 
   3   2  23      204.52      229.15     28.17 o 
                                                 
